# Supplementary material for: A system based network approach to ethanol tolerance in Saccharomyces cerevisiae
Source: BMC Syst Biol. 2014 Aug 8;8:90. doi: 10.1186/s12918-014-0090-6 (PMC4236716; doi:10.1186/s12918-014-0090-6)
Supplement: Additional file 1: Table S1. — Annotation collection table of the core proteins. [file s12918-014-0090-6-S1.xlsx]

## Sheet: Sheet1
Table S1. Annotation collection table of the core proteins
C	F	P
GO:0000228	GO:0000166	GO:0000122
GO:0005575	GO:0003674	GO:0000462
GO:0005576	GO:0003676	GO:0001302
GO:0005622	GO:0003677	GO:0001324
GO:0005634	GO:0003700	GO:0001682
GO:0005655	GO:0003704	GO:0005992
GO:0005737	GO:0003824	GO:0005995
GO:0005739	GO:0003825	GO:0005998
GO:0005783	GO:0003850	GO:0006006
GO:0005786	GO:0003883	GO:0006021
GO:0005789	GO:0004197	GO:0006221
GO:0005792	GO:0004512	GO:0006241
GO:0005829	GO:0004526	GO:0006350
GO:0005886	GO:0004557	GO:0006355
GO:0005934	GO:0004564	GO:0006457
GO:0005935	GO:0004768	GO:0006508
GO:0005946	GO:0005048	GO:0006526
GO:0009277	GO:0005302	GO:0006541
GO:0016020	GO:0005488	GO:0006562
GO:0016021	GO:0005506	GO:0006617
GO:0030176	GO:0005509	GO:0006629
GO:0030479	GO:0005524	GO:0006633
GO:0030678	GO:0008233	GO:0006636
GO:0043332	GO:0008234	GO:0006810
	GO:0008270	GO:0006814
	GO:0009055	GO:0006897
	GO:0009922	GO:0006950
	GO:0015662	GO:0006970
	GO:0016491	GO:0007155
	GO:0016563	GO:0008033
	GO:0016566	GO:0008150
	GO:0016717	GO:0008152
	GO:0016740	GO:0008610
	GO:0016757	GO:0008654
	GO:0016787	GO:0009405
	GO:0016853	GO:0009651
	GO:0016874	GO:0010286
	GO:0020037	GO:0010551
	GO:0030528	GO:0015828
	GO:0043130	GO:0016070
	GO:0043565	GO:0016126
	GO:0046526	GO:0019368
	GO:0046872	GO:0019575
	GO:0046941	GO:0019856
	GO:0051082	GO:0022900
		GO:0030968
		GO:0034599
		GO:0034965
		GO:0042149
		GO:0043418
		GO:0043618
		GO:0044262
		GO:0045047
		GO:0045449
		GO:0045892
		GO:0045944
		GO:0046677
		GO:0050826
		GO:0051599
		GO:0055085
		GO:0055114
