# Supplementary material for: A system based network approach to ethanol tolerance in Saccharomyces cerevisiae
Source: BMC Syst Biol. 2014 Aug 8;8:90. doi: 10.1186/s12918-014-0090-6 (PMC4236716; doi:10.1186/s12918-014-0090-6)
Supplement: Additional file 2: Table S2. — Protein-protein interactions of ETN. [file s12918-014-0090-6-S2.xlsx]

## Sheet: Sheet1
Table S2. Protein-protein interactions of ETN					Rejected nodes	t		Accepted nodes	t
Interactor A	Interactor B				YER034W	2.63841		YOR305W	-989.435
YER006W	YLR449W				YBR151W	2.60517		YBR214W	-702.793
YHR135C	YMR297W				YJR045C	-2.58107		YBR208C	-627.044
YJR017C	YDL140C				YHR047C	-2.57896		YOR113W	-525.679
YDL229W	YOR038C				YNL076W	2.56205		YDR021W	-427.753
YKL195W	YER110C				YDL124W	-2.56081		YEL071W	-414.522
YPL125W	YOR185C				YGR181W	-2.5542		YDR067C	-400.742
YNL136W	YJL123C				YLR195C	-2.54996		YBR246W	-398.811
YDL025C	YNL175C				YGL146C	2.54855		YLR011W	-382.356
YOL012C	YFL039C				YDL226C	-2.51782		YLR050C	-374.468
YNL130C	YHR110W				YMR060C	-2.49339		YOL107W	-346.613
YHR140W	YDL015C				YGL014W	2.49145		YHR208W	-337.028
YGL145W	YLR440C				YDR034C	-2.47096		YJL082W	-327.7
YJL065C	YML062C				YDR212W	-2.46193		YJR135W-A	-325.03
YPL240C	YGR294W				YJR138W	2.4538		YKR079C	-299.047
YNL130C	YBR159W				YPL154C	-2.44954		YMR300C	-290.069
YGL200C	YBR106W				YPR180W	2.44199		YFR016C	-288.739
YBR017C	YGR282C				YLR070C	-2.43878		YEL070W	-288.519
YJL148W	YNL113W				YMR271C	-2.40979		YDL057W	-284.993
YLR385C	YNL107W				YAL001C	2.39749		YFL033C	-278.673
YPL016W	YGL133W				YCL018W	-2.33683		YHR106W	-275.528
YFL062W	YLR372W				YER130C	2.31774		YOR381W	-271.129
YFL033C	YDR074W				YEL025C	2.29271		YPL247C	-267.015
YNR050C	YAL005C				YHR039C	-2.26875		YJL193W	-265.352
YHR135C	YLR030W				YAL046C	-2.24213		YHR164C	-260.93
YBR126C	YNL209W				YMR050C	2.18384		YBR187W	-259.466
YNL154C	YGL051W				YPL110C	2.18377		YOL102C	-256.603
YPR110C	YDL185W				YPL184C	2.16342		YGR207C	-255.526
YER017C	YGR132C				YDL237W	2.15312		YKR098C	-248.462
YBL030C	YJR048W				YBR167C	-2.13909		YKL112W	-247.073
YBR160W	YMR181C				YER064C	2.10646		YDR374C	-244.924
YFL060C	YFL059W				YMR231W	-2.10194		YFR041C	-243.848
YHR119W	YDL143W				YDR186C	-2.096		YKL050C	-239.149
YIL066C	YNL134C				YNL099C	2.05003		YHR070W	-237.654
YDR264C	YOR171C				YER042W	-2.04717		YIL010W	-232.487
YMR058W	YML048W				YKR097W	-2.02561		YDR430C	-232.334
YHR072W	YML008C				YLR287C	1.90713		YBL081W	-231.271
YPL031C	YDL201W				YCL021W-A	1.90027		YDR034W-B	-230.256
YBR017C	YBL030C				YDR120C	-1.87348		YLR422W	-218.862
YMR138W	YLR109W				YDR027C	1.85954		YDL229W	218.643
YPL240C	YKL035W				YBR264C	1.85843		YKL043W	-214.333
YOL145C	YKR034W				YDR348C	1.84486		YLR451W	-213.712
YHR114W	YFL018C				YBR102C	-1.82723		YOL015W	-210.456
YKL126W	YNL106C				YCL056C	1.78162		YER182W	-209.05
YAL007C	YGR231C				YMR219W	-1.73775		YPL162C	-196.864
YPR161C	YDR299W				YHR087W	1.71509		YPR153W	-195.947
YKL144C	YPR187W				YNL084C	1.70406		YBR138C	-191.87
YMR125W	YGR162W				YKL141W	-1.69185		YLL032C	-191.716
YGL151W	YPL042C				YCR097W	-1.68895		YJL066C	-189.399
YOL108C	YML069W				YGL092W	1.68351		YDR160W	-187.875
YBR155W	YEL030W				YCL034W	-1.63078		YGR066C	-186.275
YHR135C	YKL023W				YHR050W	1.62989		YPR078C	-185.535
YGL203C	YNL041C				YDR485C	-1.59792		YPL207W	-184.534
YIL021W	YER148W				YLR384C	1.57171		YPL031C	180.861
YGL137W	YPL246C				YPL109C	-1.56777		YIL013C	-180.228
YPL031C	YER061C				YOR037W	-1.55172		YPL014W	-180.222
YKL035W	YDL153C				YHL012W	1.55156		YDL174C	-179.555
YDR234W	YPL048W				YIL053W	1.52999		YOR315W	-178.405
YGL055W	YIL016W				YPR104C	-1.5217		YHR135C	171.739
YPL240C	YER028C				YGR173W	-1.50493		YGR206W	-171.487
YDR127W	YPL235W				YDL198C	1.49984		YDR121W	-169.919
YJR010C-A	YBR159W				YJL062W	-1.49684		YFL014W	-167.755
YBL030C	YER053C				YGR134W	-1.4621		YDR119W	-165.136
YIL063C	YDR304C				YPL206C	-1.45794		YLL056C	-162.795
YDR381W	YDL229W				YOR162C	1.41556		YDL067C	-161.68
YCR021C	YER020W				YCL064C	-1.39451		YJL162C	-161.433
YDR398W	YNR051C				YOL053W	1.37795		YAL037W	-160.69
YNL154C	YHR135C				YMR191W	-1.35435		YGR194C	-160.227
YGR274C	YML098W				YDR349C	-1.35233		YJR142W	-158.714
YJL222W	YKL065C				YDL131W	-1.33054		YLR407W	-158.319
YBR283C	YJL117W				YDR253C	1.30039		YDL246C	-155.629
YOL030W	YBR106W				YJL078C	-1.29818		YPL147W	-154.712
YPL240C	YCL035C				YER052C	1.25222		YGL211W	-152.506
YDR331W	YHL003C				YMR162C	-1.25201		YKL127W	-151.955
YDR448W	YPL047W				YER047C	1.22583		YNL087W	-149.581
YKL033W	YDL229W				YNL336W	1.16247		YBR287W	-147.434
YMR058W	YOR307C				YDL056W	-1.12561		YPR008W	-142.732
YDL140C	YER171W				YMR038C	1.09972		YDR458C	-138.321
YDR398W	YFL045C				YJR015W	1.06701		YDR352W	-137.251
YOL012C	YPR052C				YHR176W	1.06501		YKL084W	-137.168
YCR011C	YBR159W				YLR121C	-1.05603		YKL124W	-136.922
YNL189W	YDR174W				YPL260W	1.05576		YPL263C	-135.335
YJL004C	YPR181C				YML106W	-1.05445		YBR284W	-134.787
YHR114W	YHL035C				YLR401C	1.03995		YKR099W	-134.246
YNL135C	YLR131C				YPL069C	1.03601		YDR124W	-133.859
YPR193C	YDL229W				YMR171C	-1.03175		YML119W	-132.682
YDR381W	YGL099W				YJR044C	0.976649		YLR312C	-132.51
YCL008C	YHL002W				YGR196C	0.968084		YER077C	-132.179
YDL241W	YKL157W				YGR081C	-0.964857		YBR007C	-131.633
YOR341W	YDL042C				YKL189W	-0.936526		YOL026C	-130.737
YNR051C	YML056C				YPL222W	0.897119		YLR030W	-129.547
YPL150W	YDL128W				YHL027W	-0.804711		YDR020C	-128.344
YFR037C	YOR304W				YDR026C	-0.796105		YER079W	-127.582
YNL175C	YLR432W				YNR068C	0.776115		YOR220W	-127.141
YHL002W	YMR089C				YER089C	0.766605		YFL044C	-125.949
YLR166C	YGR181W				YGR161C	0.754451		YAR035W	-124.926
YBR123C	YOR110W				YNR012W	0.7447		YBL022C	-123.853
YMR186W	YOL086C				YGL082W	0.716171		YNL039W	-123.84
YBR160W	YDL025C				YEL041W	-0.70921		YPR131C	-123.5
YIL053W	YAL005C				YHL050C	-0.706388		YDL085W	-123.405
YPL247C	YLR259C				YJL089W	-0.705631		YJR136C	-122.6
YKL142W	YGR192C				YHL018W	0.686478		YMR258C	-120.227
YDR477W	YMR015C				YDR259C	0.678434		YPL133C	-119.156
YFL023W	YNL135C				YNL045W	-0.662334		YDR270W	-118.54
YLR176C	YFR037C				YNR075W	0.645826		YPL071C	-118.323
YPR161C	YBR072W				YMR043W	0.611679		YER169W	-117.819
YPL240C	YPR003C				YOR316C-A	0.593931		YNR051C	117.443
YNL154C	YKR079C				YLR148W	-0.565951		YOR284W	-117.073
YHR140W	YHR042W				YMR202W	0.547708		YBR222C	-115.74
YPL077C	YDR448W				YOL028C	0.531143		YFL021W	-114.702
YAR002C-A	YOR165W				YAL034C	0.512737		YPR158W-B	-114.631
YDR227W	YDR310C				YMR008C	-0.507242		YGL263W	-114.098
YNR051C	YOR184W				YNL165W	0.49538		YNL154C	114.092
YBR170C	YBR201W				YLR300W	-0.414795		YBL064C	-113.063
YPL141C	YCR100C				YBR249C	0.389093		YKL032C	-112.906
YGR060W	YHR140W				YER078C	0.34977		YOR393W	-112.819
YBR111W-A	YDL160C				YER053C	0.347948		YOL154W	-110.225
YNL260C	YJR067C				YHR003C	-0.347805		YOL065C	-110.023
YBR283C	YIL016W				YPL088W	-0.333471		YBR160W	108.95
YPR072W	YDL165W				YPR091C	0.313039		YLR454W	-106.973
YHR030C	YER111C				YNL253W	0.293353		YLR064W	-105.811
YAL015C	YPR110C				YKR027W	0.291043		YNL167C	-105.209
YPL031C	YHR183W				YER092W	-0.238445		YDL080C	-103.406
YOR230W	YDR035W				YOR086C	0.233066		YOL025W	-103.398
YHR079C	YBL064C				YDR457W	-0.225893		YPR179C	-103.088
YBR169C	YLL024C				YOL075C	0.225025		YHR037W	-102.369
YER036C	YGL099W				YAR023C	0.199037		YAL005C	101.784
YML098W	YGL112C				YBL011W	-0.183904		YFL031W	-101.661
YIR037W	YDR423C				YLR437C	0.174825		YPL183C	-101.408
YDL067C	YHR051W				YNL211C	-0.140021		YNL274C	-101.336
YMR083W	YOL086C				YLR109W	0.129669		YIL092W	-100.644
YNR003C	YKL144C				YBR218C	0.0634385		YOL151W	-99.7448
YGL180W	YHL013C				YNL080C	0.0550996		YDR381W	99.3757
YBL007C	YPL012W				YHR146W	0.02875		YPR066W	-98.8157
YAL005C	YMR259C				YGL235W	0.0199184		YNL242W	-98.7838
YAR002C-A	YNL263C				YLR098C	0.0125883		YMR010W	-98.7671
YOR197W	YAL005C							YBR259W	-98.4687
YNL041C	YGL223C							YIL171W	-96.7539
YIL101C	YGL131C							YGR189C	-96.3168
YKL129C	YGL242C							YJL128C	-96.2725
YMR086W	YCR004C							YER143W	-94.7818
YPL248C	YOL005C							YBL103C	-94.6249
YGL180W	YJR072C							YNL071W	-94.6237
YAR027W	YML002W							YNR021W	-94.2916
YDR068W	YKL004W							YER160C	-94.2329
YER082C	YNL209W							YOR005C	-93.2783
YGR161C	YKR027W							YDR007W	-93.2453
YIL147C	YDL145C							YPR114W	-93.0109
YFL062W	YJL108C							YJL167W	-92.8488
YKL080W	YPL091W							YGL002W	-92.548
YDR145W	YDR448W							YNL227C	-92.5143
YBL007C	YJR115W							YMR303C	-92.2232
YJL011C	YKL015W							YER166W	-91.3383
YCR039C	YMR043W							YDR213W	-90.8047
YPL240C	YBR155W							YNL083W	-90.6326
YPR019W	YGL201C							YBR215W	-90.4504
YBR044C	YKL148C							YGL210W	-90.1577
YJL111W	YDR188W							YGL180W	90.0287
YBR089C-A	YJL140W							YMR023C	-89.4049
YBL023C	YAL005C							YGR017W	-87.8365
YPR114W	YDR266C							YIR035C	-86.9652
YIL066C	YGR155W							YMR172W	-86.7052
YDR381W	YDL173W							YDL110C	-86.6494
YHR039C	YNR051C							YGR276C	-86.5675
YNL151C	YPR187W							YOR171C	-85.5063
YHR026W	YKL065C							YLR336C	-85.3711
YAL015C	YNL037C							YIL116W	-85.1511
YPL042C	YPR181C							YOR388C	-85.0298
YIL094C	YPL240C							YGL253W	-84.6057
YKL069W	YER062C							YDR062W	-84.4366
YAL026C	YML069W							YER045C	-83.5379
YML015C	YML098W							YKL183W	-83.4544
YHL048W	YDL212W							YDR366C	-83.4379
YNR051C	YDR238C							YNL331C	-83.34
YHR114W	YMR253C							YIR004W	-82.8297
YHR097C	YDR304C							YLR297W	-82.3408
YGR173W	YPL235W							YPR186C	-81.9368
YMR308C	YKL104C							YMR279C	-81.9019
YHR030C	YPR047W							YMR317W	-81.8811
YNL135C	YLR005W							YGR001C	-81.8444
YDL025C	YGR016W							YJR012C	-81.3284
YAL036C	YAL005C							YLR375W	-80.9178
YHR030C	YIL094C							YPR061C	-80.8464
YDR477W	YJL148W							YLR020C	-80.7733
YNL056W	YNL099C							YLR019W	-80.6012
YDL229W	YBR169C							YER128W	-80.0181
YNL209W	YOR140W							YBR106W	79.7655
YOR304W	YDR121W							YDL079C	-79.2858
YDR490C	YKL126W							YER148W	78.6475
YNR060W	YLR241W							YKR045C	-78.5209
YDR045C	YNL151C							YPL165C	-78.3623
YPR026W	YDL229W							YNL033W	-77.6141
YPL082C	YBR245C							YDR505C	-77.3721
YML051W	YMR223W							YMR037C	-76.9762
YPL141C	YMR190C							YER070W	-76.8465
YDL222C	YDR011W							YDR035W	-75.1009
YOR116C	YOR304W							YMR145C	-74.8579
YEL009C	YDR448W							YJL125C	-74.8323
YAL021C	YIL038C							YDR453C	-74.809
YPL026C	YKL080W							YJR115W	-74.6996
YDR477W	YNL227C							YOR142W	-74.4284
YGR002C	YDR190C							YGL145W	-74.4093
YNL189W	YFL010C							YDL106C	-73.4769
YBR126C	YBL023C							YHR178W	-73.1689
YDL150W	YNR003C							YNL052W	-72.9931
YLR131C	YDR295C							YKL142W	-72.967
YBR231C	YNL107W							YGL039W	-72.5078
YPL240C	YHR018C							YJL200C	-72.4077
YGL120C	YJL148W							YBR117C	-71.8738
YHR135C	YHR183W							YLR354C	-71.7434
YPL141C	YGR103W							YDL048C	-71.6614
YNL330C	YKL185W							YHR033W	-71.6577
YLR182W	YHR030C							YBR159W	71.6186
YDR297W	YPL264C							YMR315W	-71.2138
YGL180W	YFL001W							YGR117C	-71.1872
YFL013C	YDR121W							YGL185C	-71.166
YGR207C	YIL108W							YER103W	-70.422
YOL012C	YML074C							YHL009C	-70.3863
YJL095W	YPL191C							YMR186W	70.2196
YOR151C	YPR010C							YBL007C	69.8843
YPL141C	YMR155W							YJR083C	-69.8307
YNL130C	YGR295C							YGR247W	-69.0909
YDL140C	YHR187W							YGL120C	68.7064
YLR216C	YMR186W							YHR177W	-68.3239
YJL168C	YGL070C							YKL160W	-67.4417
YHR077C	YML052W							YLR090W	-67.1266
YML098W	YBR198C							YMR255W	-66.9902
YJR010C-A	YKL065C							YPL231W	-66.6014
YER148W	YGR246C							YLL024C	66.3326
YER148W	YLR357W							YOR244W	66.272
YGR163W	YGR098C							YKL128C	-65.6818
YDR238C	YGR037C							YOR009W	-64.6865
YER071C	YNL209W							YDR477W	64.5562
YDR170C	YPR181C							YDR174W	64.5166
YPL106C	YPL240C							YMR019W	-64.4568
YER082C	YLL011W							YNR029C	-64.0995
YER005W	YPL264C							YNL189W	64.0466
YFR016C	YIL125W							YFR011C	-63.9862
YGR060W	YIL016W							YGR278W	-63.801
YIR037W	YKL028W							YDR049W	-63.7027
YIL142W	YLR105C							YJL034W	-63.6015
YGL137W	YGR229C							YOR283W	-63.3766
YLR248W	YPL150W							YHL035C	-63.375
YNR051C	YAL005C							YGL062W	-63.3653
YNL154C	YML096W							YDL091C	-63.2065
YPL031C	YNR033W							YHR149C	-62.882
YDL229W	YHR009C							YPL235W	62.6396
YML012W	YPL186C							YKL047W	-62.4548
YMR215W	YKL154W							YOL098C	-62.3537
YER148W	YMR308C							YIL038C	-62.3502
YNL154C	YIL016W							YJL095W	62.1944
YAL061W	YMR308C							YKR104W	-62.1498
YPL239W	YKL143W							YFL060C	-62.051
YAL021C	YCL028W							YPR110C	61.615
YDL079C	YJL014W							YGR246C	-61.5131
YGR052W	YJL105W							YNL260C	-61.4942
YNL084C	YIR006C							YFL030W	-61.3973
YLR153C	YKL152C							YBL104C	-61.3803
YML071C	YPR105C							YJR029W	-61.2761
YIL094C	YER103W							YGR089W	-61.2325
YBR167C	YAL033W							YDL140C	60.889
YIL126W	YOR304W							YKR101W	-60.6987
YPL031C	YDL171C							YGR252W	60.2726
YBR169C	YGL206C							YPL166W	-59.8261
YGL203C	YPL246C							YBR291C	-59.7237
YGR090W	YDR174W							YDL241W	-59.4161
YDR477W	YDL192W							YDL121C	-59.2869
YHR135C	YNL093W							YBL066C	-59.2078
YLR153C	YLR259C							YIL147C	-58.9662
YPL248C	YDR145W							YBR229C	-58.8995
YOR244W	YOL012C							YFR048W	-58.6729
YBR160W	YDL106C							YCR053W	-58.6355
YHR206W	YIL147C							YDR123C	-58.4859
YOR089C	YGR172C							YOL125W	-58.4258
YPL055C	YOR257W							YOL152W	-58.3255
YBR154C	YJL011C							YKR096W	-58.0995
YDR297W	YGR125W							YMR280C	-58.0772
YJR015W	YOR016C							YGL223C	-58.0026
YHR140W	YML048W							YNL209W	57.5626
YML067C	YDL145C							YOR253W	-57.2312
YPL031C	YMR313C							YGR208W	-57.1438
YOR243C	YLR432W							YCR034W	57.0634
YBR111W-A	YDR392W							YDL014W	56.9716
YGL232W	YPL212C							YKL039W	-56.9348
YJR032W	YDR138W							YGR088W	-56.8437
YAL005C	YML062C							YLR372W	56.6651
YHR199C	YMR308C							YFR034C	56.2699
YDR477W	YJL089W							YEL044W	-56.1905
YMR215W	YKL065C							YGR153W	-56.1201
YER148W	YJL140W							YPL226W	-55.7653
YER020W	YGR130C							YMR233W	-55.5131
YIR022W	YBR159W							YNL107W	-55.28
YNL087W	YML072C							YOR298C-A	-55.1272
YDR127W	YJL008C							YLR072W	-54.6456
YFL062W	YML012W							YBR255C-A	-54.5324
YOR151C	YIL021W							YML012W	54.2215
YNL045W	YMR237W							YKL090W	-54.174
YBR283C	YHR007C							YDR190C	53.9417
YHR114W	YOR059C							YML027W	-53.8484
YER142C	YML056C							YOR151C	53.2406
YGR081C	YPL012W							YEL062W	-52.983
YFR037C	YGL133W							YPL064C	-52.6583
YBR111W-A	YCL010C							YMR099C	-52.6519
YDR363W	YDL042C							YNL212W	-52.6134
YDL192W	YDR170C							YGL096W	-52.4096
YNL263C	YNL093W							YOR271C	-52.3556
YER182W	YKL142W							YHR099W	51.6783
YFL045C	YJL130C							YPL141C	51.4073
YLR005W	YDL140C							YDR448W	51.2899
YKL165C	YBR159W							YNL239W	-51.1787
YGR274C	YPL128C							YPR021C	-51.1503
YPL181W	YDR392W							YCL004W	-51.0824
YER017C	YDL100C							YFR047C	-50.612
YHR142W	YHL003C							YOL096C	-50.5372
YGL112C	YMR043W							YDL192W	50.3425
YNL154C	YLR257W							YJR161C	-50.2573
YGL120C	YGR090W							YPL236C	-50.1247
YJL095W	YNL155W							YML098W	-49.9574
YDR324C	YAL005C							YML048W	49.8883
YJL095W	YDR251W							YLR435W	-49.8684
YOR038C	YOR290C							YDR188W	49.7736
YER036C	YGR285C							YFL039C	49.3251
YMR308C	YML007W							YGL015C	-49.2481
YNL189W	YOR229W							YDR145W	49.2363
YPL031C	YGR001C							YOR337W	-49.0925
YDR234W	YLL026W							YPL239W	-48.9975
YDR207C	YDR381W							YGR125W	-48.9159
YLR043C	YPR167C							YAL011W	-48.8669
YBR123C	YMR039C							YFR037C	48.7344
YOR305W	YEL023C							YNL176C	-48.477
YBR111W-A	YDR381W							YHR007C	48.315
YML062C	YLR432W							YKL179C	-48.2703
YOL145C	YOL086C							YKR103W	-48.2563
YKL171W	YNL027W							YER165W	48.0408
YDR252W	YPR072W							YPL028W	-48.0205
YLR378C	YJL034W							YEL001C	-47.9829
YDL229W	YDR505C							YBR198C	47.975
YNL113W	YJR063W							YOR266W	-47.8802
YDL229W	YLR274W							YIL021W	47.7605
YHR135C	YGL209W							YBR090C	-47.7467
YBR080C	YGR209C							YML121W	-47.4768
YGR262C	YLR216C							YDR331W	47.2915
YGR234W	YKL104C							YGR274C	47.222
YLR182W	YER111C							YDR147W	-47.1694
YGR186W	YIL021W							YBL023C	-47.1179
YNL189W	YML062C							YPR145W	-47.0818
YBL102W	YIL048W							YHR204W	-47.0454
YGR232W	YNL209W							YMR308C	47.0265
YNR051C	YER070W							YPR187W	46.9921
YER171W	YDL108W							YJR096W	-46.9724
YLR360W	YPR079W							YAR002C-A	46.565
YNR051C	YGR162W							YAL042W	-46.5323
YEL023C	YDL185W							YMR177W	-46.4742
YIL043C	YGL014W							YKL151C	-46.38
YPL038W	YNL103W							YBL078C	-46.3299
YLR427W	YHR216W							YDR036C	-46.3283
YDL185W	YPR036W							YGL221C	-46.1618
YOR027W	YPL106C							YGR060W	46.1161
YPL082C	YDL013W							YDL047W	45.9986
YDR331W	YBR159W							YPL248C	45.9953
YBR245C	YER164W							YAL021C	45.7754
YNL045W	YLR330W							YLR262C	-45.6685
YBR135W	YBR111W-A							YIL125W	-45.5798
YGR002C	YBR231C							YBR154C	45.2477
YDL229W	YOL151W							YDL010W	-45.1955
YNR051C	YKL152C							YMR016C	-45.0808
YLR189C	YAL005C							YBR115C	-44.9819
YGL151W	YML007W							YCR093W	44.954
YNL181W	YGR149W							YJL133W	-44.9294
YHL048W	YHR140W							YOL012C	44.813
YBR283C	YBR159W							YMR236W	44.642
YPL226W	YOR136W							YOL159C-A	-44.6249
YGR252W	YBL039C							YDR005C	-44.5707
YIL131C	YMR144W							YNL284C-B	-44.5266
YDR358W	YGL206C							YDR415C	-44.441
YHL042W	YLR018C							YHR079C	44.4384
YPL240C	YNR071C							YDR001C	-44.3915
YDL192W	YOL137W							YER110C	44.3834
YER057C	YJL148W							YDR496C	-44.3811
YDR397C	YPL082C							YKL104C	44.3723
YHR123W	YBR106W							YBR197C	-44.1537
YIL076W	YJR045C							YNL181W	-44.1494
YHR135C	YNL199C							YDR296W	-44.1334
YMR190C	YHR164C							YHR140W	44.1328
YDL108W	YLR005W							YJL130C	44.0348
YHR030C	YLR442C							YHR114W	44.0245
YBL102W	YDR264C							YIL066C	-44.0063
YER071C	YLR200W							YOR093C	-43.9773
YNL330C	YJL123C							YJL059W	-43.8354
YJL196C	YIL048W							YKL205W	-43.6868
YML059C	YMR308C							YBL020W	-43.6526
YDL047W	YLR248W							YML045W	-43.5763
YER070W	YBR072W							YLR132C	-43.5355
YKL113C	YDL229W							YBL005W	-43.4908
YNL249C	YPL125W							YIL126W	43.4395
YBR017C	YMR145C							YIL041W	-43.1563
YNL103W	YGR285C							YHR036W	-43.0934
YNR051C	YDL160C							YHL034C	43.0521
YBL102W	YPL246C							YGR005C	42.9866
YDL226C	YPR113W							YPL246C	42.8527
YDR411C	YBR170C							YLR431C	-42.7448
YPR114W	YDR166C							YJR003C	-42.6557
YBR229C	YML067C							YPR174C	-42.6312
YMR043W	YCL066W							YGR268C	-42.4525
YGR052W	YDR457W							YDL185W	42.397
YHR007C	YJL117W							YKL182W	-42.3638
YPL178W	YLR347C							YKL065C	42.3389
YCL028W	YBR193C							YMR058W	42.2487
YER161C	YPL016W							YKL171W	42.1619
YHR142W	YDL212W							YMR214W	-42.1093
YFL014W	YDR155C							YNL021W	-42.1079
YAL036C	YOR091W							YKR019C	-42.0901
YJR015W	YLR372W							YKR001C	41.9821
YDR517W	YOL086C							YBL030C	41.8767
YJR017C	YLL026W							YGR218W	41.6117
YGL238W	YLR293C							YBR248C	-41.5713
YBR126C	YNL076W							YDL112W	-41.5577
YGL181W	YIL122W							YMR056C	-41.4011
YPL240C	YPL141C							YHR182W	-41.3945
YNL216W	YLR442C							YOL137W	-41.326
YLR262C	YMR186W							YGL108C	-41.3181
YMR058W	YKL065C							YNR070W	-41.2958
YBR041W	YJL052W							YPR072W	41.2941
YML007W	YDR359C							YGL179C	41.285
YEL009C	YML098W							YPR161C	41.0821
YIL021W	YOL086C							YMR215W	41.0655
YDR045C	YNL113W							YPL113C	-40.8825
YBR135W	YPL014W							YPL036W	-40.8531
YNL189W	YGR192C							YLR256W	-40.7443
YDR297W	YKL154W							YML007W	40.6604
YGR274C	YDL014W							YJL218W	-40.6554
YKL129C	YNL084C							YDL015C	40.5719
YMR127C	YER110C							YGL013C	-40.5651
YOR244W	YCL040W							YGR162W	40.565
YDR303C	YHR056C							YLR432W	40.2533
YGL200C	YJR132W							YFL001W	-40.2337
YBL045C	YLR008C							YDL002C	40.1615
YDR188W	YDL140C							YKL126W	-40.0674
YLR179C	YKL142W							YKL051W	39.975
YGR209C	YER042W							YPL026C	39.9602
YDR174W	YHR193C							YPL082C	39.9358
YPL055C	YPR010C							YJR117W	39.8165
YMR259C	YOR042W							YER082C	39.8009
YHR079C	YOR113W							YML062C	39.7985
YGR252W	YKL211C							YPR056W	-39.7086
YOR341W	YNL113W							YGR097W	-39.6974
YDR307W	YLR372W							YJR049C	-39.6924
YMR075W	YDL014W							YOR136W	-39.6854
YJR072C	YLR243W							YJR124C	-39.6249
YGR271C-A	YHL034C							YDL072C	-39.5674
YLR005W	YLR432W							YKL071W	-39.5341
YBR169C	YNL064C							YBR089C-A	39.4562
YAL005C	YOR136W							YJL148W	39.3731
YOL109W	YJL123C							YOL131W	-39.3692
YBR125C	YDL229W							YBR111W-A	39.3193
YKL129C	YER047C							YLR100W	-39.2715
YIL021W	YHR143W-A							YDL212W	39.1405
YDL165W	YNR052C							YBR028C	-39.0387
YOR252W	YPR047W							YKL216W	-38.8023
YBL022C	YGR132C							YDR096W	-38.7636
YNL051W	YDR381W							YKL139W	-38.7517
YFR034C	YLR259C							YOR052C	-38.6731
YMR043W	YNL068C							YNL113W	38.6101
YGL180W	YKL121W							YDR258C	-38.5657
YDL100C	YBR014C							YNL101W	38.5548
YBR054W	YCL038C							YKR030W	-38.5461
YDL229W	YPR031W							YLL011W	-38.4357
YPL141C	YJR141W							YPR193C	-38.4275
YNL280C	YGR060W							YJR010C-A	38.3638
YER166W	YGL203C							YDL166C	-38.3479
YKL157W	YKL085W							YPR139C	-38.3035
YMR246W	YPL206C							YPL264C	38.0768
YLL024C	YNL007C							YPR055W	-38.0594
YNL101W	YJL196C							YOR210W	38.0549
YGL112C	YBR198C							YOL052C-A	-37.93
YNL189W	YGR024C							YGR198W	-37.8865
YJL014W	YJL111W							YIL094C	37.8249
YPL075W	YER110C							YDL042C	37.6315
YPR010C	YDL229W							YIL036W	-37.5451
YGR130C	YGR192C							YGL070C	37.4748
YPL150W	YNL077W							YMR256C	-37.4349
YGR103W	YGR067C							YMR139W	37.3408
YLR015W	YDL140C							YGR229C	37.2254
YGR209C	YPR167C							YOR341W	37.194
YDR128W	YER182W							YNL288W	37.0963
YDR477W	YBL055C							YER065C	-37.0165
YPL149W	YLR098C							YCR087C-A	-36.9837
YBL030C	YNL052W							YGL131C	-36.826
YGL120C	YJL122W							YNL216W	36.7375
YOR081C	YDR272W							YLL026W	36.7025
YNL130C	YGL200C							YHL002W	36.6473
YDR448W	YDR146C							YER171W	36.6435
YBR160W	YOR066W							YPR203W	-36.5773
YER148W	YIL126W							YPR088C	-36.543
YPL207W	YDL229W							YKR105C	-36.5343
YER082C	YPL012W							YGL051W	36.4907
YHR135C	YJL108C							YBR239C	-36.4232
YDR207C	YDL229W							YDR170C	36.3244
YBR103W	YJR141W							YPR086W	36.2885
YAL011W	YBR231C							YLR113W	36.2852
YDL013W	YDR397C							YPR052C	36.1019
YPR110C	YDL192W							YGR186W	35.866
YER070W	YJL026W							YOR304W	35.7825
YBR089C-A	YGL133W							YML018C	-35.78
YDR251W	YJL052W							YHR104W	-35.4173
YGL200C	YDR297W							YJL196C	35.3747
YDR448W	YMR223W							YOR119C	-35.3655
YOL126C	YLR300W							YDR310C	-35.3513
YKL150W	YML086C							YDR111C	-35.3036
YKL038W	YBR112C							YPL116W	-35.2457
YBR135W	YBR295W							YIL131C	-35.2299
YHR135C	YMR226C							YHL042W	35.2005
YPL240C	YHL009C							YDR292C	-35.1935
YCR060W	YCL028W							YBR245C	35.1576
YHR135C	YOR119C							YNL287W	34.9347
YLR385C	YLR399C							YJR011C	-34.9321
YDR171W	YPL106C							YBR169C	34.931
YER086W	YJR009C							YFL023W	34.8607
YBR135W	YDR334W							YAL007C	34.7066
YNL189W	YKL067W							YGL203C	34.6956
YNL207W	YOR119C							YOR038C	-34.6195
YPL075W	YNL199C							YOR016C	-34.5462
YDR331W	YLR372W							YPL229W	-34.5059
YHR079C	YBR197C							YGL043W	34.4939
YOR086C	YAL005C							YOR252W	-34.4532
YDR477W	YKL121W							YOR303W	-34.4516
YKL069W	YGR209C							YER158C	-34.3118
YGR060W	YKL065C							YGL137W	34.3085
YJL151C	YKR007W							YBR017C	34.1947
YHR135C	YKR045C							YDL100C	34.1698
YML069W	YGL244W							YDL150W	34.1647
YDR307W	YCR034W							YGL162W	-34.1609
YJL011C	YPR190C							YML067C	34.0007
YGR047C	YBR123C							YGR052W	33.9308
YGL180W	YIL077C							YMR039C	-33.8655
YBR202W	YLR274W							YGL006W	-33.7778
YPR019W	YPR135W							YNL263C	33.715
YGR002C	YPL235W							YJL077W-B	-33.6605
YFL033C	YIL116W							YOL128C	-33.6579
YOR244W	YOL086C							YGL200C	33.5058
YBR089C-A	YJR060W							YLR357W	33.4718
YDR331W	YOR307C							YNL207W	33.4426
YHR179W	YJR045C							YNL248C	33.4231
YBR154C	YGR186W							YMR109W	33.3349
YHR135C	YFL023W							YDL145C	33.2942
YDL076C	YER088C							YLR330W	33.2841
YLR315W	YML056C							YJR009C	33.2205
YCR093W	YDL160C							YOR207C	33.1322
YNL154C	YNL080C							YER086W	33.132
YDL014W	YGR090W							YBR041W	33.0788
YER148W	YLR182W							YDL165W	33.0634
YOR317W	YBR041W							YMR027W	-33.0085
YNR051C	YER023W							YPR190C	32.9288
YGL120C	YER165W							YLR266C	-32.8289
YKR072C	YJR131W							YOR108W	-32.8253
YPR190C	YOR116C							YGR192C	32.8037
YFR034C	YBL039C							YPL058C	32.7282
YKR038C	YML036W							YKL195W	32.7052
YKL210W	YBR169C							YIR037W	32.6814
YPL240C	YGR192C							YMR124W	-32.6774
YHR140W	YKL154W							YOR290C	32.4382
YML094W	YGR078C							YKL154W	32.385
YNL189W	YDR289C							YBR049C	-32.246
YDL145C	YPL031C							YJL109C	32.2395
YBR160W	YHR149C							YHL048W	32.231
YDL229W	YIL043C							YKL069W	-32.2102
YPR110C	YKL085W							YGR130C	32.1103
YLR052W	YKL104C							YHR018C	-32.0878
YNL215W	YDR334W							YGL001C	31.9817
YJR109C	YPL235W							YEL009C	31.84
YGL073W	YBL061C							YHR021C	-31.7822
YMR128W	YNL097C							YML056C	31.7785
YER036C	YLL011W							YGR033C	-31.7096
YGR200C	YHR187W							YDR146C	-31.6563
YAL044W-A	YER174C							YNL136W	31.5721
YFL023W	YIR033W							YGR122W	-31.5225
YBR103W	YMR155W							YGL237C	31.478
YNL207W	YDL066W							YLR216C	31.3945
YPL149W	YJL167W							YPL034W	-31.2101
YGL178W	YNL288W							YHR028C	-31.1561
YBR154C	YJL140W							YIL142W	30.9759
YDL140C	YIL153W							YOR209C	-30.9445
YGL039W	YDL033C							YNL168C	-30.9276
YER071C	YIL152W							YJR032W	30.9059
YDR005C	YNR003C							YDR227W	30.7701
YLR109W	YNL209W							YPR010C	30.699
YGL180W	YPR091C							YJL151C	30.6288
YBR052C	YKL051W							YGL238W	-30.628
YLR148W	YMR231W							YJR121W	30.5854
YDR496C	YKL185W							YDR264C	30.5729
YGL137W	YBL030C							YNL295W	-30.5511
YDR174W	YER148W							YLR174W	-30.5308
YGR281W	YHR007C							YOR116C	30.4949
YHR072W	YGR060W							YOR296W	-30.3832
YBR089C-A	YPL082C							YBR184W	-30.3684
YOR341W	YOR210W							YIL069C	30.3583
YER068W	YCR093W							YGR047C	30.3484
YGL120C	YML056C							YPL240C	30.3085
YBL007C	YKR001C							YBL008W	-30.2528
YNL107W	YNL209W							YDR392W	30.2128
YHR039C	YDR381W							YOR034C	-30.1131
YEL009C	YDR145W							YHR078W	-30.0839
YIL076W	YDR174W							YLR274W	30.0787
YBL049W	YJL014W							YHR123W	30.0355
YDR414C	YLL056C							YOR083W	29.9245
YLR005W	YER171W							YBR126C	29.9218
YPL031C	YNL077W							YKL004W	29.8843
YAL036C	YDR448W							YDR207C	29.8664
YIL126W	YBR044C							YPL138C	-29.8346
YLR034C	YBR106W							YLR008C	-29.789
YCL010C	YMR223W							YHL020C	-29.7499
YNR029C	YGR130C							YMR253C	-29.7404
YGL127C	YGL151W							YHR026W	29.7012
YHL042W	YLR372W							YNR033W	-29.6582
YNL280C	YLR056W							YNL135C	29.549
YHR135C	YKL121W							YMR182C	-29.5292
YPL082C	YOL086C							YML069W	29.5142
YMR164C	YER109C							YBR103W	29.3902
YOL098C	YDL229W							YIL109C	29.0868
YAR027W	YBR159W							YPL150W	29.0121
YNL282W	YHR062C							YGR071C	-28.985
YKL029C	YDR188W							YBR047W	-28.9824
YPL240C	YGL035C							YHR072W	28.8885
YGR295C	YDL212W							YFR021W	-28.8777
YGL055W	YBR159W							YLR378C	28.8545
YNR051C	YLR449W							YFL013C	28.8237
YHR135C	YDL153C							YKL144C	28.8122
YAR009C	YNL209W							YOL088C	-28.7819
YDR238C	YBR047W							YML008C	28.7585
YLR315W	YPR072W							YLR033W	28.7447
YIL043C	YLR432W							YPL181W	28.7085
YJL095W	YPL012W							YDR334W	28.6942
YHR135C	YML080W							YER088C	-28.6167
YDL084W	YNL253W							YHR030C	28.5989
YBL024W	YDR381W							YER057C	-28.5864
YLR330W	YKR027W							YJL168C	28.5394
YJL109C	YMR128W							YML075C	-28.434
YMR186W	YOL029C							YHR097C	-28.3104
YDR032C	YER020W							YHL029C	-28.1499
YPL031C	YIL109C							YLR144C	28.1156
YLR018C	YLR347C							YER031C	-28.1147
YML098W	YPL101W							YLR176C	28.0676
YGR274C	YCR093W							YMR292W	28.025
YMR058W	YKL008C							YNR016C	27.9846
YBL021C	YKL109W							YJR139C	-27.9673
YIL109C	YGR155W							YGR126W	-27.9484
YOR116C	YPL082C							YDL115C	27.8204
YPR173C	YBL081W							YDR200C	-27.8138
YHR167W	YNL139C							YDR032C	27.727
YGL200C	YMR215W							YDL108W	27.7039
YBR103W	YLR347C							YLR106C	27.6931
YIL019W	YJL109C							YML086C	27.6242
YNL139C	YNL253W							YBR221C	27.5997
YGR002C	YNL136W							YNL130C	27.5351
YNL280C	YHR007C							YGR285C	27.5329
YDL229W	YHR024C							YDL222C	27.5063
YGR274C	YGR186W							YJL008C	27.4979
YNL154C	YDR152W							YNL064C	27.4669
YDR096W	YFL023W							YPL012W	27.4629
YHR030C	YNL167C							YDL051W	27.4029
YAR027W	YPR128C							YJL140W	27.3983
YPL141C	YJR124C							YAL036C	27.3438
YDL140C	YDL047W							YGR200C	27.3207
YFR034C	YDL131W							YNL151C	27.2715
YPL042C	YDR299W							YMR207C	-27.2377
YGL073W	YHR206W							YOR297C	-27.2183
YJL014W	YMR237W							YLR182W	27.2166
YBR162C	YER086W							YJL117W	27.1994
YGR281W	YPL058C							YER139C	27.1976
YDL168W	YAL036C							YMR031C	27.1192
YPL231W	YKL182W							YKL134C	-27.0416
YPL240C	YDR197W							YDR390C	-26.9672
YEL032W	YHR033W							YDR043C	-26.9371
YBL078C	YNL223W							YGR090W	26.8448
YJL095W	YHR114W							YOL005C	-26.8101
YBR111W-A	YMR236W							YGR002C	26.7805
YPL150W	YPL281C							YJR017C	26.7716
YGR246C	YBR123C							YPL106C	26.6946
YDR295C	YDL126C							YDR171W	26.6024
YHR099W	YGL073W							YFL038C	26.5763
YKL090W	YPL128C							YML072C	26.5522
YDL126C	YDR411C							YER178W	26.5499
YDR361C	YJR056C							YDR127W	26.49
YER161C	YGR162W							YER043C	26.4388
YER165W	YBR233W							YLR248W	26.4146
YHL009C	YDL229W							YCR015C	-26.3478
YPL031C	YER101C							YGL262W	-26.2835
YGL180W	YLR257W							YMR125W	26.2363
YLR442C	YKR101W							YOR111W	-26.1937
YHL048W	YIL016W							YJL197W	-26.1492
YGL180W	YGL209W							YPR058W	-26.129
YPL264C	YMR058W							YIL016W	26.0996
YGR130C	YCR004C							YNL097C	26.032
YNR051C	YHR021C							YNL058C	-26.0139
YKL165C	YLR372W							YLR172C	-25.8926
YJL128C	YER178W							YKL045W	-25.8741
YLR399C	YNL107W							YNL221C	25.8558
YPR190C	YNR003C							YBR283C	25.8242
YOR253W	YDL229W							YER164W	25.7765
YPL218W	YIL109C							YGL167C	25.7604
YML007W	YHR099W							YPR173C	-25.7008
YGL124C	YOR151C							YNL144C	-25.6754
YOR153W	YFL044C							YFL053W	-25.5877
YDL108W	YIL094C							YDR362C	25.5463
YLR052W	YOR304W							YNL282W	25.5276
YPR161C	YDL156W							YNL175C	25.5066
YPL031C	YFL001W							YMR237W	-25.4983
YDL229W	YGR192C							YDL099W	-25.4485
YOR326W	YOL145C							YPL001W	25.4224
YJL014W	YLR259C							YNL215W	25.3029
YPL031C	YNL104C							YGR275W	25.2694
YKL008C	YKL065C							YEL017W	-25.1615
YHL048W	YHR026W							YLR260W	-25.0578
YAL026C	YGL203C							YDR216W	25.0267
YHL009C	YLR336C							YGL242C	-25.0219
YJR063W	YPR110C							YKL161C	25.0205
YFR021W	YDL047W							YLR247C	-25.019
YDR331W	YEL027W							YBL045C	24.9645
YER161C	YDL014W							YBR135W	24.9495
YHR135C	YJL148W							YBR288C	-24.9205
YDR381W	YMR125W							YGR043C	-24.8658
YNL136W	YNL107W							YGR175C	24.8547
YDR264C	YHR135C							YPR149W	-24.8379
YDL212W	YPR181C							YOR230W	-24.7926
YGR134W	YPR072W							YPL180W	24.7771
YBR160W	YLR131C							YNL313C	-24.7405
YLR187W	YDL229W							YDR156W	24.7094
YBR111W-A	YHR077C							YDR239C	-24.7067
YBL029C-A	YDL192W							YIL043C	24.6778
YHR099W	YGL112C							YFR013W	24.6403
YDR074W	YBR126C							YHR167W	24.6319
YOR023C	YGR252W							YDR307W	24.5074
YOR244W	YLR330W							YDR009W	-24.4014
YDR062W	YKL104C							YJL172W	-24.3976
YPL031C	YML048W							YAL028W	24.3971
YDR331W	YIL170W							YHR084W	24.3924
YNL215W	YDR190C							YPL086C	24.354
YHR135C	YKL210W							YDR091C	-24.3077
YBR029C	YIR033W							YDR155C	24.2799
YHR079C	YDL186W							YPL042C	24.2635
YDR138W	YDL229W							YGR234W	24.2354
YCR043C	YBL075C							YGL133W	24.2334
YDR188W	YIL142W							YHL003C	-24.1736
YHL048W	YAR033W							YEL024W	-24.168
YGR200C	YBR154C							YGR231C	-24.005
YBR042C	YAR027W							YDL004W	-23.9884
YIL137C	YGR204W							YLR131C	23.9623
YBR106W	YKL008C							YNL300W	-23.8354
YDL140C	YOL005C							YPR019W	23.8168
YPL037C	YNL288W							YKR072C	23.7817
YGL058W	YEL009C							YPL178W	23.7364
YPL031C	YER024W							YDR238C	23.7308
YHR135C	YGL051W							YKR038C	-23.7276
YML007W	YIR037W							YHR183W	23.7054
YNL288W	YCL028W							YPL117C	23.6813
YFL031W	YGR252W							YPL037C	23.6681
YOR223W	YHL003C							YGL128C	-23.6449
YBL064C	YDR069C							YNR071C	-23.6383
YBR231C	YAL005C							YGL012W	23.5814
YLR274W	YPR019W							YER036C	-23.4847
YOR375C	YDR127W							YHR062C	23.4746
YOR196C	YNL209W							YGR256W	-23.4366
YFL062W	YML048W							YJR025C	-23.4347
YPL003W	YJR009C							YHR098C	23.3705
YMR246W	YLR304C							YLR427W	23.3665
YFL033C	YOR380W							YBR112C	23.3528
YBL007C	YCL034W							YDR297W	23.2954
YPL031C	YFL034W							YER068W	23.28
YGR017W	YFL042C							YPR135W	23.2289
YLL024C	YMR027W							YER159C	-23.2228
YLR427W	YLR432W							YNL196C	-23.207
YIL171W	YAL018C							YOR048C	-23.1789
YNR051C	YER043C							YJL057C	23.178
YGR274C	YKR062W							YLR223C	-23.1314
YCR021C	YKL051W							YKR062W	23.1313
YPL264C	YFL041W							YDR398W	23.098
YGR247W	YKR034W							YHR119W	23.0139
YPL016W	YGR275W							YJL056C	-23.0046
YGL137W	YOR323C							YOL017W	-22.8603
YER023W	YNL259C							YDR044W	22.8241
YJL196C	YBR159W							YBR072W	22.745
YER082C	YGR162W							YDL013W	22.7429
YKL039W	YDL126C							YOR197W	22.7247
YCR093W	YOR110W							YDR138W	22.6513
YBR254C	YDR108W							YKR034W	22.6339
YOR290C	YFR037C							YJR109C	22.6315
YKL109W	YOR290C							YDL243C	-22.6063
YDR381W	YGL049C							YLR455W	22.5843
YEL025C	YAL005C							YGR149W	-22.5842
YPL042C	YDL165W							YDL025C	22.532
YDR362C	YPL106C							YLR056W	22.5294
YDR307W	YKL065C							YDR129C	22.5034
YGL070C	YOR116C							YNL278W	-22.4865
YPL264C	YKL008C							YNR031C	22.484
YMR042W	YDR207C							YNL023C	22.4665
YHR114W	YKR030W							YGR266W	-22.4391
YAL007C	YMR214W							YJL131C	-22.3414
YBL078C	YDL126C							YLR018C	22.2925
YMR139W	YDR207C							YCL028W	22.2802
YJL125C	YDR381W							YGL127C	-22.2042
YNR051C	YGR192C							YJL099W	22.1051
YGL070C	YER039C							YOR081C	22.0903
YDR143C	YNL189W							YGR026W	-22.0707
YIL016W	YAL005C							YPL016W	22.0606
YLR417W	YCL008C							YMR155W	21.9421
YFR034C	YDL014W							YDR295C	21.8093
YDR264C	YKL004W							YGL150C	21.8082
YJR077C	YPR184W							YJR072C	21.8018
YGL110C	YKR023W							YBL024W	21.7538
YNR051C	YGL037C							YDR359C	21.7415
YOR109W	YGL206C							YGR120C	21.7151
YGR218W	YEL066W							YNL280C	21.7089
YBR160W	YLR430W							YER142C	21.7072
YPL246C	YPR105C							YGL035C	21.7067
YDR414C	YPL264C							YGL206C	21.6964
YOR027W	YBL075C							YDL153C	21.6893
YNL154C	YCR011C							YDR460W	21.6541
YGL150C	YEL044W							YML099C	-21.649
YCR084C	YEL030W							YOL108C	21.6125
YJR104C	YJL034W							YGL073W	-21.5726
YLL024C	YPR140W							YKL122C	-21.5449
YPR110C	YOR136W							YBR025C	21.5337
YPR110C	YKL218C							YBR137W	-21.528
YOR185C	YER110C							YKL028W	21.5095
YDR202C	YJR033C							YNR065C	-21.4424
YPL248C	YOR358W							YDR363W	-21.4303
YDL052C	YHR007C							YPR015C	-21.4024
YLR442C	YBL045C							YLR034C	21.3321
YAL036C	YLL024C							YGR262C	21.3274
YLL024C	YLR386W							YNR060W	-21.3023
YML007W	YJL176C							YKL168C	21.2971
YJL176C	YPL016W							YGL181W	21.2842
YAL005C	YNL007C							YIL006W	-21.2756
YDL042C	YOR210W							YGR245C	21.2676
YMR138W	YNR050C							YMR246W	21.2632
YPR110C	YBR218C							YLR200W	21.2495
YPL226W	YPL061W							YER005W	21.2093
YKR066C	YCR007C							YPL047W	21.2042
YBR159W	YJL123C							YDR519W	-21.1978
YMR308C	YER086W							YPL048W	21.1316
YJR017C	YLR216C							YGL099W	21.0955
YDR519W	YGL014W							YHR205W	21.0412
YBR052C	YML072C							YFL018C	21.0326
YGL070C	YGR063C							YDR395W	20.9934
YBR221C	YJL131C							YKL008C	20.967
YOR091W	YAL005C							YDL053C	20.9231
YEL009C	YBR198C							YKL146W	20.9146
YMR213W	YGR278W							YPR024W	-20.9107
YDR170C	YNL238W							YJR141W	-20.8217
YPR190C	YNL151C							YAR028W	20.8176
YDR324C	YLL011W							YDR406W	-20.8006
YAL051W	YIL036W							YIL031W	-20.7739
YFL038C	YER031C							YHR009C	20.6611
YNL134C	YCR102C							YFL005W	20.6231
YBR160W	YHR216W							YKL023W	20.6174
YMR236W	YGR200C							YJL014W	-20.6
YCR060W	YDR190C							YGR030C	20.5774
YEL048C	YGR155W							YJL111W	20.5503
YMR031C	YCR004C							YHR171W	-20.5301
YDL229W	YNL313C							YIR023W	-20.5039
YGL167C	YPL235W							YIR026C	20.3922
YGR130C	YGL008C							YGL055W	20.3857
YGR231C	YGR132C							YHR103W	-20.3678
YER148W	YDL165W							YGR250C	20.2578
YPL031C	YBL064C							YNL106C	20.2442
YIR015W	YNL221C							YBR231C	20.2337
YGL001C	YLR106C							YBR001C	-20.2138
YBR215W	YAL005C							YJL052W	20.2005
YPL026C	YPL028W							YDR074W	20.1781
YHR030C	YPR191W							YBR014C	-20.1713
YNL334C	YNL333W							YGR063C	20.1656
YHR205W	YLR113W							YJR132W	20.1574
YOR210W	YDR527W							YPL195W	20.1382
YPR072W	YIL038C							YOR056C	20.1192
YGL242C	YKR099W							YML028W	20.0879
YHR119W	YJL014W							YGL005C	20.0587
YGR262C	YHR216W							YLR241W	20.0482
YDR022C	YPL166W							YJR073C	-20.0435
YLR148W	YHR047C							YEL020W-A	-20.0308
YJL014W	YOL015W							YNL056W	-19.993
YDR170C	YER110C							YJL110C	19.8737
YGL181W	YMR182C							YDL052C	19.8685
YIL069C	YOR328W							YOR042W	-19.8215
YPL031C	YML062C							YOR299W	19.7988
YER031C	YML086C							YJL004C	19.7973
YDR324C	YMR128W							YER026C	19.7606
YNR051C	YPR110C							YGL166W	19.7404
YFL036W	YLR259C							YOL086C	-19.7302
YOL108C	YMR308C							YDR202C	-19.7163
YER148W	YEL009C							YML131W	19.6866
YPR110C	YDR216W							YNL104C	-19.6836
YBR006W	YKL023W							YCL035C	-19.6776
YKR011C	YGL166W							YLR022C	19.6572
YFL033C	YBR035C							YKL002W	-19.6547
YHR114W	YAL018C							YKL062W	-19.4876
YAR002C-A	YDL192W							YCR043C	19.477
YKL157W	YLR259C							YLR396C	19.4238
YJL095W	YER015W							YDR414C	19.4191
YIL016W	YDL229W							YNL007C	19.3954
YAL005C	YPR010C							YGR046W	-19.3899
YNL091W	YNL288W							YHR198C	-19.3788
YDR477W	YML062C							YKL140W	19.3488
YCL038C	YBR106W							YKL113C	-19.2917
YFL036W	YJR045C							YOR356W	-19.2724
YNR051C	YMR217W							YNL330C	19.2347
YDL150W	YJL011C							YAL026C	19.2171
YKR001C	YLR033W							YHR042W	19.2152
YBR160W	YBR102C							YMR128W	19.2052
YMR297W	YGL013C							YKL088W	19.1691
YPL106C	YIL053W							YOR140W	-19.1479
YML036W	YDL229W							YDL066W	-19.1314
YMR125W	YPR086W							YGR159C	19.1198
YNL071W	YBR221C							YGL201C	19.1085
YKL020C	YDL126C							YGL049C	19.107
YJR017C	YIL021W							YMR323W	-19.0958
YPL101W	YGR200C							YOR184W	-18.9871
YBR193C	YIL021W							YMR095C	18.979
YOR048C	YDR381W							YMR228W	18.9768
YDL160C	YGL014W							YEL027W	18.9581
YPL264C	YHR140W							YGR124W	-18.9546
YBR160W	YOL058W							YMR086W	18.9466
YER165W	YMR125W							YGR180C	18.9461
YLR384C	YMR312W							YGR078C	18.9313
YBL020W	YDL085W							YLR449W	18.9263
YMR043W	YBR202W							YDR093W	-18.9055
YDR108W	YOR115C							YJR058C	-18.8348
YLR144C	YJL052W							YPR191W	-18.8215
YHR123W	YBR159W							YMR241W	-18.7845
YAL005C	YJR140C							YKR007W	18.7768
YGL035C	YDR477W							YLR355C	18.7355
YGL180W	YNL314W							YML055W	18.724
YDR171W	YJL130C							YDR324C	18.6597
YEL018W	YFL039C							YER049W	18.6452
YNL021W	YKL134C							YBR216C	-18.6428
YKL004W	YMR010W							YGL244W	-18.623
YJR015W	YBR106W							YKL152C	18.6215
YGL095C	YKL196C							YOL109W	-18.6084
YDL160C	YNR052C							YDR143C	-18.5899
YDR032C	YML072C							YDL128W	18.5271
YER111C	YOR066W							YIL019W	-18.4706
YJL095W	YBR160W							YOL145C	18.4644
YPL026C	YNR016C							YBR149W	-18.447
YDR190C	YIL094C							YHR002W	-18.432
YDR477W	YBL061C							YFL059W	18.4019
YGL137W	YDR212W							YBR257W	18.3468
YBL007C	YNL144C							YHR110W	18.3242
YNL107W	YEL018W							YML091C	18.3122
YHR111W	YDL229W							YDR517W	18.2462
YPR110C	YPR190C							YKL148C	-18.2429
YDL150W	YOR210W							YDL084W	18.239
YDR392W	YHR099W							YHR034C	18.1668
YNR051C	YDL014W							YPR036W	18.1152
YPL106C	YLL024C							YML096W	18.0125
YNL113W	YPR190C							YDL236W	-17.9812
YHR056C	YIL126W							YHR142W	17.9705
YDL126C	YNR051C							YIL162W	-17.9333
YBR198C	YBR025C							YOR101W	-17.912
YBR160W	YNL068C							YMR015C	17.8946
YNL007C	YPL106C							YCR084C	17.8457
YAL005C	YNL209W							YMR083W	17.8273
YMR308C	YBR221C							YLR304C	17.6901
YBR135W	YAL011W							YDR506C	-17.6821
YBR041W	YLR100W							YMR140W	17.6629
YDL052C	YJL151C							YBR164C	17.6295
YLR399C	YGL112C							YPL055C	17.6221
YDL108W	YLR113W							YDL137W	17.6134
YPR161C	YHL034C							YKL129C	17.5741
YGR030C	YHR062C							YOR089C	17.5717
YNL153C	YLR200W							YNR067C	-17.5459
YDL108W	YPR013C							YCL066W	17.5078
YPL240C	YLR417W							YML059C	-17.493
YBR053C	YDR098C							YGL008C	17.4609
YPL031C	YGR234W							YBR125C	17.4413
YBL007C	YBR150C							YKL070W	-17.3805
YKL185W	YDR207C							YBR029C	-17.3504
YPL082C	YOR304W							YMR297W	17.3479
YGL200C	YOR016C							YDR068W	17.3372
YGR089W	YNL153C							YLL010C	-17.3311
YNL154C	YHR104W							YDR252W	-17.1876
YFL013C	YPL235W							YBL102W	17.177
YDR045C	YOR116C							YJL103C	-17.1725
YDR145W	YML098W							YML117W	-17.0966
YIR017C	YPR086W							YOL126C	-17.0959
YBR089C-A	YPL127C							YJR033C	17.0359
YGR090W	YDL229W							YPL282C	-17.0229
YDR123C	YPR086W							YBR244W	-17.0124
YAL005C	YOR140W							YLR315W	17.0028
YPL031C	YML119W							YDL126C	16.9681
YNL154C	YOL122C							YIR044C	-16.9567
YMR237W	YDR381W							YML094W	-16.8005
YPL031C	YLR262C							YBL039C	16.7722
YLR231C	YLR043C							YML015C	16.7448
YHR123W	YCR034W							YPR117W	-16.7219
YNR067C	YDL100C							YDL092W	16.7125
YMR214W	YDR166C							YLR327C	-16.6929
YHR007C	YGR295C							YDR463W	-16.6524
YAL061W	YAL060W							YFL045C	16.6138
YMR236W	YNL221C							YCR068W	16.6137
YDR146C	YML069W							YKR041W	-16.5973
YHR099W	YDR359C							YIL009W	-16.5961
YLR440C	YKL196C							YGL130W	16.5646
YBR257W	YBR167C							YAL013W	-16.5573
YBL039C	YKL196C							YPL066W	-16.5093
YGR173W	YKL085W							YGR056W	16.4753
YOR038C	YJL176C							YAR027W	16.4752
YER148W	YPL082C							YBL018C	16.4721
YBR198C	YDR448W							YOR165W	16.4449
YHR007C	YLL048C							YER074W	16.3902
YGL070C	YAL062W							YML126C	16.3669
YMR099C	YPL231W							YNR003C	-16.3274
YGL120C	YGL112C							YCR060W	16.3106
YDR156W	YNL248C							YIR015W	16.3075
YHR135C	YER092W							YOR020C	16.3019
YOR089C	YBR126C							YMR044W	16.2698
YPR052C	YKR062W							YPL101W	16.2675
YDR331W	YKL008C							YBL075C	16.1802
YDL167C	YBL081W							YGL178W	16.1766
YNL189W	YEL066W							YPR113W	16.1697
YPL240C	YPR128C							YGR204W	16.1212
YHR140W	YBR159W							YOR307C	16.0243
YOR101W	YML028W							YCR040W	-16.0195
YER020W	YNL037C							YOR023C	15.9968
YBR160W	YDL056W							YMR168C	15.9892
YNR051C	YNL209W							YOR066W	15.9827
YHR079C	YDR259C							YMR259C	15.9248
YOR185C	YAL005C							YGR202C	-15.9024
YKL210W	YGR204W							YGR210C	-15.8516
YAL036C	YGR250C							YNL155W	15.8484
YNL154C	YDR134C							YHR159W	-15.8379
YNL101W	YBR106W							YML071C	15.8367
YDR477W	YLR182W							YKL038W	15.8129
YNL154C	YDR026C							YGL071W	-15.7944
YNR052C	YKL045W							YCL043C	-15.769
YGL180W	YLR375W							YBR150C	15.6712
YOR110W	YPL117C							YDR451C	-15.6635
YGL071W	YJR060W							YOL087C	15.6085
YBR126C	YML100W							YPL149W	-15.606
YBR052C	YDL222C							YIR024C	15.5944
YLR372W	YDL015C							YLR293C	-15.5536
YOR091W	YLL024C							YER109C	-15.5282
YOR304C-A	YNL041C							YGL194C	15.5239
YNR051C	YKL216W							YMR223W	15.5211
YHR140W	YJL117W							YMR075W	15.4975
YPL240C	YDR171W							YBL052C	15.4565
YNL051W	YGL223C							YDL012C	15.4522
YNL189W	YAL054C							YJL153C	15.4503
YMR310C	YDR143C							YKL035W	15.4372
YDR170C	YLR330W							YJR119C	15.4169
YKL028W	YMR075W							YGR279C	-15.3837
YBR283C	YJR117W							YJL105W	-15.3226
YJL148W	YPR010C							YJL222W	15.2528
YGL167C	YBR106W							YJR140C	15.2389
YGR245C	YCL064C							YJR001W	15.1579
YNL154C	YDR200C							YML051W	15.1144
YDL006W	YJL095W							YGR136W	15.1066
YLR030W	YDR212W							YKR002W	15.092
YPL082C	YGR130C							YGL124C	15.0835
YBR028C	YER015W							YMR213W	15.0833
YKL171W	YCL043C							YJR070C	15.0756
YMR066W	YPL106C							YMR261C	15.0248
YGL180W	YBL061C							YJL192C	15.0082
YAL036C	YGR173W							YDR490C	15.007
YOR153W	YGL008C							YDR299W	15.0059
YPR086W	YMR039C							YBL021C	15.0036
YKL084W	YKL195W							YOR243C	14.9739
YHL034C	YKL182W							YDR132C	14.973
YHR216W	YML056C							YLR231C	14.965
YPL240C	YDL025C							YMR291W	14.9577
YGR252W	YML007W							YLL040C	14.9191
YBR049C	YLR357W							YDL160C	14.911
YML051W	YPL248C							YGR261C	14.8833
YPL031C	YHL034C							YMR322C	14.8712
YNL153C	YDL185W							YDR011W	14.857
YCR043C	YMR272C							YBL111C	-14.8518
YDR347W	YJR101W							YPL216W	14.8103
YDR324C	YNL209W							YOL057W	-14.7798
YOL020W	YLR066W							YHR179W	-14.7715
YDL145C	YJL117W							YMR295C	14.72
YGL180W	YKL160W							YOR317W	14.6526
YBR111W-A	YMR223W							YGR209C	14.6114
YGL001C	YHR072W							YEL030W	-14.6021
YGL137W	YER049W							YNL265C	14.5963
YGL137W	YIL076W							YLR015W	14.5737
YOL088C	YML130C							YER024W	-14.5639
YNL282W	YNL189W							YNL258C	14.5415
YHR084W	YGR279C							YPR063C	-14.5391
YLR248W	YJR063W							YGR132C	14.5336
YGL180W	YDR022C							YPR013C	14.526
YJR121W	YMR186W							YNL037C	14.5182
YML091C	YHR054C							YEL043W	14.4959
YDR477W	YLL024C							YCR065W	-14.388
YPR010C	YPR187W							YBR006W	-14.3608
YDR108W	YPR078C							YDR033W	-14.3488
YNL023C	YOR326W							YOR027W	14.3375
YDR146C	YGR089W							YBR083W	-14.3008
YLR292C	YER026C							YBR054W	14.2813
YDR334W	YFL039C							YFR044C	-14.2793
YER164W	YHR099W							YDR347W	14.2755
YIL076W	YLR259C							YLR031W	-14.2462
YHR110W	YHL003C							YKL150W	14.1785
YNL209W	YPL001W							YIL046W	14.1571
YPL195W	YLR396C							YDR266C	-14.1479
YNL175C	YNL209W							YKL157W	14.1391
YDR068W	YLR020C							YHR108W	14.1253
YJR010C-A	YHL003C							YHR143W-A	14.1164
YDL100C	YNL199C							YLR066W	14.103
YNL154C	YDL236W							YKR066C	14.1
YDR141C	YMR010W							YKR064W	14.0733
YKL171W	YPL240C							YBR233W	14.0551
YDL115C	YGL070C							YDR141C	-14.0337
YIL147C	YNR031C							YDR079C-A	-13.9792
YGL137W	YOR027W							YDL182W	-13.9525
YJR161C	YCR034W							YJR131W	13.9481
YPL031C	YKL185W							YBR281C	-13.9165
YJL095W	YBR233W							YPL038W	13.9155
YOR207C	YJL011C							YHR206W	13.9089
YPL183C	YBR061C							YPR068C	-13.9025
YHR135C	YBR270C							YLR405W	-13.8964
YGL194C	YCR033W							YNL051W	13.8927
YDR132C	YJL218W							YBR091C	13.8902
YJL196C	YHR140W							YIL048W	13.8712
YGL120C	YNL175C							YKL220C	-13.8561
YHR079C	YDL131W							YHR124W	-13.8061
YNL248C	YPR052C							YPL070W	-13.7717
YAL021C	YFL028C							YLR386W	13.7624
YDR156W	YPR010C							YKL060C	-13.7427
YIR015W	YNL282W							YDR105C	13.7349
YLR173W	YLR072W							YLR326W	13.7269
YOL145C	YLL024C							YML100W	13.7199
YNL093W	YOR089C							YNL254C	-13.7112
YPL031C	YCL018W							YAR033W	-13.6682
YKL195W	YEL039C							YDR251W	13.6659
YHR030C	YNL007C							YGL232W	13.6464
YDL229W	YLR176C							YOL067C	13.6238
YOR038C	YAL005C							YAL054C	13.6236
YPL240C	YLL024C							YBR062C	-13.5263
YDL012C	YHR140W							YPR181C	13.5014
YLR293C	YPL125W							YIL101C	13.4624
YPL031C	YNL007C							YDL143W	-13.453
YDR145W	YHR099W							YJL011C	13.4448
YPL240C	YML101C							YKR067W	-13.4096
YGR172C	YER074W-A							YMR070W	13.4053
YPL026C	YDR001C							YMR111C	13.3804
YMR308C	YOR185C							YJR148W	13.3438
YJR060W	YNL103W							YAL062W	-13.2808
YDR212W	YIL142W							YBR296C-A	13.2758
YLR435W	YBR044C							YIL042C	-13.273
YPL240C	YBL005W							YMR250W	-13.2726
YBR287W	YPL235W							YBR094W	13.2295
YOR229W	YGR180C							YJL070C	-13.2278
YML131W	YER049W							YPR167C	13.2267
YNL154C	YNL097C							YOR323C	13.215
YGL137W	YKR007W							YOL092W	-13.1551
YPR161C	YER006W							YPL243W	-13.1229
YGR163W	YDR190C							YBR085W	-13.1217
YGL120C	YNL113W							YAL060W	13.0989
YJL095W	YML080W							YGR187C	-13.0986
YLL024C	YOR191W							YLR373C	-13.0942
YER082C	YMR128W							YNL054W-B	-13.0533
YGL137W	YIL143C							YPR128C	13.0439
YDL140C	YAL005C							YLR309C	12.9926
YPR110C	YER138C							YOL058W	-12.9719
YKL171W	YBL010C							YPR184W	12.9494
YBR028C	YCR016W							YEL039C	12.9157
YDR324C	YDL229W							YBR044C	-12.9146
YFL036W	YMR228W							YOL062C	12.9096
YGL070C	YBR154C							YLR189C	12.9029
YLR248W	YBL007C							YPL003W	12.8341
YKL157W	YLR304C							YGR024C	12.8145
YDL206W	YBR159W							YEL003W	12.808
YNL032W	YNL099C							YDR304C	12.8063
YKL088W	YKR072C							YHR131C	12.8059
YDL033C	YLR259C							YOR326W	12.7892
YIL074C	YER081W							YFL028C	12.7677
YHR140W	YDL212W							YMR102C	12.7624
YOR244W	YML074C							YHL013C	12.7178
YER142C	YPR190C							YJL185C	-12.7154
YKL189W	YMR058W							YKR023W	-12.6794
YER005W	YJL004C							YDR244W	-12.6793
YPL031C	YJL105W							YDR071C	-12.6718
YNL189W	YBR080C							YBR193C	-12.6686
YHR140W	YGL053W							YOR109W	-12.649
YJR010C-A	YNR021W							YDR152W	-12.645
YIL171W	YML002W							YCR102C	-12.6444
YGL256W	YOR094W							YML017W	12.6067
YBR091C	YEL020W-A							YDL123W	12.5684
YIL066C	YLR163C							YMR313C	12.5578
YDL015C	YJR117W							YKL211C	12.5389
YBL047C	YDR348C							YDL176W	-12.5387
YPL026C	YNL227C							YBR084W	12.5229
YGL201C	YDL042C							YCL040W	12.5195
YOL020W	YDL212W							YCR082W	12.5016
YHR135C	YPR013C							YLR440C	12.4357
YMR213W	YER165W							YLR105C	12.4321
YOR244W	YGR180C							YMR042W	12.4065
YMR312W	YHR187W							YJL016W	-12.3944
YOR374W	YBR017C							YNL077W	12.3931
YBR103W	YDL112W							YKR077W	12.3894
YBR041W	YGR192C							YPR140W	12.3808
YAL005C	YDR359C							YGR295C	12.3559
YGR229C	YHR108W							YBR225W	12.3548
YPL116W	YOR257W							YJR154W	12.3535
YLR131C	YMR308C							YHL014C	12.3505
YGL043W	YGR252W							YDL018C	12.3381
YPR056W	YLR005W							YNL314W	12.3328
YGR002C	YLR385C							YER020W	12.3266
YPL070W	YML042W							YIL173W	12.3224
YDL112W	YJR045C							YPR047W	-12.2669
YBR233W	YDR381W							YMR089C	12.2504
YAL021C	YOR027W							YGR157W	-12.1737
YMR237W	YOL086C							YML080W	12.1678
YJR032W	YML062C							YGL125W	-12.1658
YBL007C	YAL011W							YDL204W	12.1579
YNL288W	YNR052C							YJR104C	12.1383
YHR007C	YOR165W							YLL012W	12.0986
YMR058W	YOR016C							YPR079W	-12.0834
YDR331W	YGL051W							YER061C	-12.0678
YML067C	YML048W							YAR009C	12.0662
YDR310C	YOL068C							YCR021C	-12.0656
YDR096W	YML062C							YML130C	12.0517
YBR154C	YPR187W							YKL165C	-12.0452
YKL211C	YPR010C							YDR261C	-12.0111
YBR201W	YDL126C							YDR513W	-12.0007
YDL015C	YKL065C							YER006W	-11.9836
YKL144C	YOR210W							YDR361C	-11.9658
YPL240C	YLR113W							YGL058W	11.9389
YDL084W	YKL139W							YBL049W	11.9201
YGL203C	YKL004W							YDR069C	-11.881
YHR099W	YKL062W							YDR423C	11.8758
YBL008W	YBR215W							YMR021C	11.8711
YMR125W	YLR430W							YHR056C	11.8661
YJL052W	YJL034W							YGR232W	11.862
YBR105C	YOR151C							YGL081W	11.8574
YNR051C	YJR016C							YHR207C	11.8294
YPL042C	YCR093W							YKL196C	11.8063
YDL100C	YDR451C							YKL067W	-11.7985
YGR180C	YNL189W							YHR008C	11.7931
YDR127W	YKL104C							YLR257W	-11.7849
YBR155W	YNL209W							YFL036W	-11.7779
YBR001C	YDR171W							YBL099W	11.686
YPL138C	YHR029C							YDL168W	11.6516
YKL144C	YPR110C							YOR344C	11.6263
YJL057C	YPR013C							YPL061W	-11.6053
YCL067C	YCR084C							YOR185C	11.6016
YER024W	YAR035W							YFL010C	11.5922
YDL042C	YGR192C							YKL110C	11.575
YDR093W	YER166W							YFL049W	11.573
YDL115C	YGR005C							YKL120W	11.5526
YLR166C	YIR004W							YFL042C	11.5398
YPL031C	YDR132C							YGR255C	-11.5385
YBR160W	YKL129C							YGL256W	11.5318
YML098W	YAL021C							YBL086C	11.5257
YDL015C	YBR159W							YHR113W	11.5112
YPL031C	YCL030C							YBR202W	11.5082
YPL026C	YER064C							YKL143W	11.5017
YOR020C	YLR259C							YML070W	-11.4347
YER082C	YIL142W							YIL077C	11.4297
YOR299W	YMR237W							YDR376W	11.4286
YGR103W	YMR023C							YER071C	11.4151
YNL189W	YDR453C							YHR022C	11.3707
YOR326W	YDL160C							YBR285W	11.3313
YPR056W	YPR086W							YBR042C	-11.3211
YDR303C	YLL024C							YIL177C	-11.281
YBL007C	YGR268C							YLR259C	11.2744
YNL107W	YDR359C							YKR089C	11.2732
YLR182W	YDL056W							YAL015C	11.2704
YMR213W	YGL120C							YLR430W	-11.261
YNR051C	YBR249C							YBR080C	11.2518
YBR160W	YLR187W							YLR419W	11.1738
YHR079C	YOR391C							YHL017W	-11.1674
YBR123C	YAL001C							YER023W	-11.1543
YIL043C	YML012W							YLR125W	11.1296
YDR381W	YGR162W							YMR105C	-11.1144
YHR135C	YDR032C							YOR324C	-11.1138
YNL216W	YPR104C							YCR033W	-11.0984
YJL014W	YJL176C							YIL111W	-11.0894
YHR135C	YOR162C							YDL215C	11.0766
YAL015C	YEL030W							YBR127C	11.0491
YGL120C	YJL109C							YNL199C	11.0363
YGR103W	YDL014W							YCR039C	11.0113
YPL240C	YIL125W							YKL121W	-10.9742
YKL008C	YLR372W							YPL212C	10.9479
YER128W	YPR173C							YIL128W	10.9469
YHL042W	YER026C							YLR080W	10.9308
YNR051C	YIL053W							YNL119W	10.9298
YHL002W	YAR009C							YGR163W	10.9297
YPL031C	YLR293C							YKL188C	10.9256
YDR032C	YJL016W							YLL048C	-10.9047
YML018C	YPL246C							YFL034W	10.8739
YNL154C	YBR270C							YDL186W	10.8669
YBR193C	YML007W							YNR052C	10.8566
YNL154C	YLR375W							YBL010C	10.8112
YDL229W	YPL183C							YDR346C	-10.7966
YIL171W	YBR106W							YOL020W	-10.7964
YDL025C	YGR103W							YJR060W	10.7843
YDR170C	YOR136W							YGL095C	-10.7601
YGL180W	YOR056C							YJR106W	10.7483
YJR017C	YNL330C							YDR108W	10.7216
YOR153W	YJL109C							YIR033W	10.7156
YPL001W	YER110C							YDL149W	10.704
YJR077C	YMR186W							YDL201W	10.6662
YBR198C	YPR190C							YPL075W	10.6431
YML007W	YOR290C							YER101C	-10.6262
YJL026W	YLR437C							YHR187W	10.6192
YAL005C	YBR159W							YOL070C	10.608
YGR262C	YML056C							YAR066W	-10.5542
YBR154C	YFL023W							YLR278C	10.5502
YER166W	YGR229C							YLL041C	10.5461
YPL235W	YNL189W							YER111C	10.5339
YBR198C	YCL010C							YLR347C	10.521
YKR007W	YML121W							YDL033C	10.5096
YPR174C	YER026C							YJR103W	-10.501
YMR127C	YMR308C							YML052W	10.5004
YDL128W	YGR295C							YDL103C	-10.4947
YDR111C	YEL030W							YEL018W	10.4753
YFL062W	YHR007C							YDR440W	-10.4527
YBL021C	YML048W							YGL110C	10.4228
YOR027W	YER103W							YIR018W	10.4168
YNL216W	YJL176C							YDR516C	10.4144
YDL150W	YNL113W							YCL008C	-10.4114
YML056C	YJR009C							YDR470C	-10.3634
YFR034C	YGR159C							YBR035C	-10.3502
YPL012W	YBR169C							YCR047C	10.3389
YGL200C	YHR140W							YNL027W	-10.3289
YGR130C	YKL051W							YBR201W	-10.3126
YIR022W	YLR372W							YBR295W	10.2866
YPR052C	YIL126W							YKR018C	10.2738
YCR093W	YDR190C							YGR021W	10.2454
YOR229W	YDR188W							YKL201C	10.2272
YDR331W	YLR018C							YPL177C	10.2206
YHR135C	YLR375W							YIL170W	-10.2199
YPL031C	YBR164C							YPL191C	10.1625
YPL240C	YOL052C-A							YPR159C-A	10.1588
YAL021C	YGR155W							YKR035W-A	10.1477
YIL131C	YDL056W							YHR029C	10.1265
YMR292W	YPL246C							YCL038C	10.1155
YNL136W	YAL005C							YNL329C	10.1045
YLL011W	YJL014W							YNL333W	-10.07
YHL042W	YJL117W							YIL017C	10.0561
YAL005C	YPL240C							YKL033W	10.0493
YBL007C	YER110C							YKR011C	-10.0471
YDL015C	YML048W							YDR411C	10.0382
YGR173W	YDR152W							YKL080W	-10.0079
YPL240C	YLR216C							YIL151C	10.0013
YGR251W	YMR308C							YAL008W	9.99752
YDL047W	YPL152W							YJR056C	9.94881
YNL051W	YMR186W							YKL185W	9.92545
YNL216W	YGL112C							YCR005C	9.90275
YPL248C	YDR448W							YIL020C	9.88022
YKL171W	YFL014W							YAR031W	9.85336
YJR109C	YKL104C							YNL191W	9.85221
YGR060W	YJL117W							YDR303C	9.81419
YMR308C	YOR380W							YLR240W	9.8084
YBR170C	YIR033W							YGL230C	9.78804
YBR135W	YLR109W							YOR091W	-9.76181
YKL196C	YDL192W							YOR161C	9.73282
YNL101W	YJR117W							YPL157W	9.72756
YBR245C	YLR357W							YLL029W	-9.71756
YAL005C	YBR169C							YIL108W	9.69868
YIL131C	YGR017W							YDL206W	9.69007
YNL189W	YNL331C							YOL116W	9.65503
YDR188W	YBR229C							YJL023C	-9.64795
YDR381W	YML056C							YOR358W	9.63921
YBR283C	YMR272C							YFL017C	9.6087
YPL055C	YGL120C							YHR024C	-9.58349
YDR376W	YCR093W							YOR359W	9.58131
YLR440C	YNL258C							YMR144W	-9.56902
YGL201C	YDL185W							YGR286C	9.56512
YBR198C	YJL014W							YGR237C	9.55469
YHR072W	YJL151C							YOR125C	9.55343
YIL126W	YDL229W							YBL047C	9.54588
YBL030C	YOR271C							YPR148C	9.52592
YMR322C	YFL059W							YKR042W	-9.50705
YDL149W	YNL242W							YCR106W	9.4463
YJR009C	YPL106C							YEL072W	-9.43825
YDL014W	YOR381W							YBR053C	-9.4366
YGR090W	YLR223C							YIR034C	9.41495
YLR435W	YBL007C							YKL078W	9.407
YGR205W	YMR315W							YOR046C	9.40436
YLR430W	YDL140C							YGL053W	9.3694
YFL060C	YMR096W							YBR020W	9.36208
YDL246C	YJR159W							YFL025C	-9.35638
YHL048W	YHR007C							YHR051W	9.33999
YDR238C	YPL246C							YOR196C	9.32469
YML051W	YDL106C							YHR190W	9.31592
YBL078C	YOR100C							YDL146W	9.29492
YPL147W	YKL188C							YMR127C	9.2608
YDL099W	YKL050C							YLR179C	9.25191
YGR071C	YAL005C							YPL032C	9.23538
YNL189W	YCL028W							YJR064W	9.22966
YNL313C	YER110C							YNL041C	9.18608
YNL154C	YLR401C							YDL006W	9.15852
YAL005C	YMR066W							YPL152W	9.15258
YDL146W	YKL070W							YNL134C	9.11109
YBL007C	YBL047C							YFL016C	-9.02496
YBR202W	YPR019W							YMR190C	9.02398
YBR125C	YLR066W							YHR077C	9.00452
YMR237W	YLL024C							YGR271C-A	8.9916
YOR326W	YDR258C							YGL241W	8.95002
YDL192W	YJL151C							YDR397C	-8.94534
YDL002C	YKR001C							YOR275C	-8.9276
YDL150W	YPR190C							YBL029C-A	-8.90203
YBR245C	YFL039C							YDR166C	-8.88679
YDL192W	YMR292W							YER015W	8.8647
YBR041W	YKL140W							YNL153C	8.85923
YGL180W	YHR117W							YPR105C	8.84043
YBR160W	YMR291W							YLR318W	-8.83462
YDL229W	YDR147W							YOR011W	-8.8252
YHR119W	YIL069C							YGR251W	8.8154
YGL180W	YHL009C							YOR065W	8.78538
YAL005C	YLR187W							YJR039W	-8.77705
YER171W	YHR042W							YER093C-A	-8.7678
YJL168C	YDR123C							YMR138W	8.73572
YER148W	YFR037C							YDL173W	-8.7206
YLR442C	YMR223W							YBR254C	8.67682
YPL026C	YGR249W							YGR172C	-8.66102
YLR019W	YPR010C							YPL127C	8.65671
YJL140W	YDL140C							YER134C	-8.63196
YNL209W	YPR031W							YBR097W	8.60744
YOL012C	YBR245C							YLR163C	-8.58322
YBR041W	YLR144C							YHR013C	8.57666
YBR049C	YPL082C							YHR199C	-8.56515
YJL109C	YGR090W							YLR005W	8.56287
YLR034C	YLR056W							YML042W	8.54497
YAL011W	YDR485C							YFR035C	8.5289
YDR303C	YMR186W							YMR221C	8.50755
YJR017C	YHR033W							YJR095W	8.49487
YDR207C	YNL097C							YNL093W	8.46654
YAR027W	YIL111W							YDR081C	-8.45612
YPL031C	YDR032C							YML101C	8.44802
YBL007C	YMR147W							YMR152W	-8.44593
YPR052C	YGL071W							YGR146C	8.4115
YGR162W	YDL126C							YOR110W	-8.40996
YHR114W	YLR064W							YHR193C	8.39957
YGR274C	YDR145W							YNL032W	8.39826
YGR037C	YML086C							YPR048W	-8.39186
YNR052C	YNL221C							YEL040W	-8.38689
YMR202W	YHR007C							YPL186C	-8.34584
YNR052C	YCR093W							YLR385C	8.3287
YOR341W	YPR187W							YNL103W	8.32798
YPL082C	YDL076C							YER040W	8.31613
YLR200W	YEL003W							YIL137C	8.29735
YIL128W	YJR121W							YNL223W	-8.28167
YOR116C	YJL011C							YKL015W	8.28094
YHR084W	YNL248C							YGR012W	8.27167
YIL124W	YJL151C							YDR042C	-8.23699
YDR477W	YMR086W							YDR520C	-8.22816
YDR119W	YHR078W							YDL171C	8.22494
YPL235W	YER086W							YMR312W	-8.22106
YLR248W	YHR131C							YBR105C	-8.20559
YJL128C	YKL038W							YCR100C	-8.17291
YHR108W	YOR109W							YAL051W	8.15272
YHL048W	YBR159W							YPL245W	8.13538
YMR322C	YNL333W							YML002W	-8.11178
YLR125W	YMR030W							YIL152W	8.11096
YHR135C	YLR256W							YLR166C	8.10766
YHR190W	YML008C							YNL098C	-8.08364
YGR162W	YHL034C							YMR035W	8.06883
YDR331W	YCR068W							YNR049C	8.05574
YGL120C	YLR449W							YMR272C	-8.04943
YMR075W	YDL140C							YKL209C	8.02245
YML051W	YER130C							YBR162C	7.98981
YOR210W	YPR190C							YKL156W	7.95998
YPL210C	YKL122C							YDR098C	7.95234
YHR005C-A	YKL195W							YOL089C	7.93258
YDL182W	YKR062W							YIL124W	7.91254
YDL076C	YNL097C							YJL026W	7.90601
YPL031C	YDL103C							YKL020C	7.87414
YMR128W	YAL005C							YGL026C	7.83914
YFR034C	YMR050C							YLR450W	7.78533
YHR135C	YNL007C							YOR059C	7.75941
YNL113W	YPR010C							YPL218W	-7.7558
YBR089C-A	YFR013W							YPR026W	7.7364
YBR017C	YNR069C							YER074W-A	7.71332
YJR010C-A	YDL015C							YGR281W	7.70083
YMR128W	YDR381W							YNL068C	7.68873
YDR011W	YPL058C							YNL035C	7.6883
YHR114W	YKL129C							YOR172W	7.67789
YNL151C	YOR210W							YJL024C	7.65047
YJR121W	YPL271W							YLR420W	-7.63914
YFL039C	YHR179W							YDR504C	7.62053
YGL120C	YLR293C							YFR043C	7.59818
YOR197W	YIL076W							YDR178W	7.58657
YPR015C	YDR395W							YGR294W	7.57869
YPL150W	YJR142W							YOR229W	7.51668
YOR229W	YDR190C							YIL136W	-7.5031
YPL141C	YPR128C							YJL123C	7.47001
YHR039C	YGL008C							YGR029W	-7.43697
YOR341W	YML074C							YNL010W	7.42037
YPL248C	YDL140C							YPL089C	7.4161
YPL031C	YIR037W							YOR104W	7.39923
YHR135C	YGR231C							YOR328W	7.39277
YNR051C	YML028W							YIL074C	7.36315
YML007W	YER110C							YDR134C	7.3359
YHR079C	YHR114W							YDR353W	7.3229
YDR032C	YGR281W							YJL176C	7.3123
YHR042W	YPR113W							YJR054W	7.28673
YPR161C	YDR174W							YIR006C	7.27564
YOR165W	YPR113W							YPL077C	7.26923
YGR033C	YKL195W							YOR389W	7.24445
YFR034C	YDL171C							YNR069C	7.2419
YGL120C	YGL099W							YHR005C-A	-7.23116
YPL031C	YNL027W							YJL065C	-7.21989
YNL215W	YFL013C							YBR123C	7.19446
YPR072W	YER148W							YLR214W	7.19346
YDR032C	YKL051W							YGL209W	7.18803
YLR274W	YOR153W							YOR289W	7.18479
YOR244W	YKL160W							YOL066C	7.17854
YDR264C	YMR010W							YOL036W	7.16922
YBR044C	YLL041C							YDR070C	-7.16243
YEL071W	YDL229W							YIL096C	7.13232
YAL005C	YER165W							YAL033W	7.11392
YOL108C	YLR106C							YNL139C	7.10467
YIR037W	YDL080C							YMR164C	7.09998
YLR022C	YCR016W							YLR417W	7.05416
YNR051C	YER086W							YBR026C	7.04287
YPR110C	YFL042C							YJR094C	7.03987
YDL229W	YMR099C							YIL172C	6.94389
YJL077W-B	YCR106W							YDR222W	6.9385
YPR110C	YDL137W							YDL157C	6.9299
YDR297W	YKL065C							YKR015C	6.92093
YKL113C	YMR308C							YPL280W	6.90398
YGR262C	YBR085W							YNL003C	-6.88284
YGL167C	YGL008C							YDR173C	6.87961
YGL180W	YGR126W							YDR109C	-6.8643
YLR326W	YML072C							YJR085C	6.86283
YLR113W	YDL140C							YLR242C	6.85498
YLR386W	YDR381W							YMR181C	6.83865
YDL182W	YBL086C							YHR057C	6.82916
YGL128C	YGL120C							YPL108W	6.81863
YBR006W	YOR089C							YNL049C	6.78808
YDR074W	YAR066W							YBR155W	-6.78645
YHR140W	YJR117W							YIL161W	-6.78317
YLR100W	YNL280C							YJR027W	6.76423
YDR120C	YER049W							YGR061C	6.76032
YNR051C	YMR186W							YPL007C	6.74754
YML015C	YBR198C							YML076C	6.71973
YHR167W	YNL041C							YHL021C	-6.69966
YPL248C	YPL042C							YMR026C	6.69226
YJR009C	YJL034W							YLR369W	6.65813
YGR005C	YPL125W							YDL156W	-6.64551
YFR013W	YPL235W							YBR170C	-6.62271
YGL200C	YDL053C							YNL091W	-6.61837
YBL030C	YIL022W							YLR065C	6.58271
YLR166C	YBR221C							YOR120W	6.54313
YJL011C	YPR187W							YLR360W	-6.53335
YDL140C	YGR200C							YMR262W	-6.52799
YMR202W	YNL280C							YDR135C	6.51599
YDL140C	YGL043W							YDL167C	6.51557
YER161C	YHR216W							YKL218C	6.49733
YGR237C	YML056C							YDR541C	6.47548
YDR520C	YOL116W							YGL144C	6.46046
YGR275W	YLR033W							YNR001C	6.42733
YPL212C	YNL209W							YBR270C	-6.41618
YPL031C	YPR106W							YOL122C	6.37178
YKL140W	YLR144C							YDL058W	-6.3477
YDR174W	YFR037C							YPR147C	6.33606
YPL141C	YDL006W							YPR031W	6.3285
YGR052W	YJR138W							YIR039C	6.31762
YNL154C	YAL028W							YCL067C	6.317
YDR307W	YER026C							YLR292C	6.31509
YPL031C	YOR380W							YGR035C	-6.31495
YGR250C	YJL052W							YOR223W	6.29043
YLR100W	YHR007C							YAL049C	6.28096
YPL181W	YNL330C							YAL061W	6.25854
YPL066W	YDL126C							YOR257W	-6.25412
YLR455W	YLR223C							YER017C	6.22926
YPL248C	YDR477W							YJL108C	-6.22737
YMR236W	YML098W							YDR481C	-6.22413
YHR135C	YDL053C							YJR016C	6.21873
YDR171W	YBR169C							YGL037C	-6.19741
YJR010C-A	YML055W							YDR050C	6.19082
YJR017C	YDR457W							YPL091W	6.18774
YMR223W	YHR099W							YBR016W	-6.16934
YLL024C	YML062C							YIL143C	6.16146
YGL058W	YPL248C							YAL044W-A	6.14972
YHR114W	YIL013C							YLR049C	6.14441
YHR022C	YDR448W							YDR272W	6.13861
YER110C	YIL094C							YBR240C	6.11785
YNL154C	YMR291W							YDR128W	6.09751
YGL180W	YFL034W							YNL111C	6.07324
YGR155W	YHR007C							YGR016W	6.06932
YHR002W	YBR085W							YOR374W	-6.06076
YGR218W	YKL143W							YER048C	6.05999
YNR051C	YPR010C							YMR196W	6.04437
YMR070W	YPL127C							YDR354W	6.02261
YNL135C	YDR174W							YAL018C	-6.01467
YLR033W	YIL126W							YHR054C	6.01003
YMR058W	YBR106W							YEL021W	6.00215
YDR414C	YBR106W							YER138C	5.95846
YBL007C	YFL010C							YLR426W	5.95099
YLL040C	YKL104C							YJR061W	5.93768
YPL031C	YIL172C							YFL052W	5.90181
YML007W	YGL112C							YLR228C	5.89731
YGL049C	YMR255W							YJR067C	5.88779
YDR414C	YMR292W							YER121W	5.88137
YOL059W	YLR109W							YJR063W	5.87831
YER164W	YNL007C							YEL066W	5.87581
YJR032W	YIL038C							YPR074C	-5.87509
YPL048W	YDL229W							YLR413W	5.86765
YKL161C	YHR084W							YMR084W	-5.8444
YDR145W	YJR060W							YKL109W	5.82319
YDR477W	YAL005C							YDL020C	5.79662
YFL038C	YFL005W							YLR460C	5.78827
YDL229W	YKL060C							YIL002C	-5.78271
YDL052C	YLR144C							YBR194W	5.74696
YPL031C	YDR513W							YOL056W	5.70825
YHR062C	YDL229W							YBL067C	-5.70716
YCR084C	YBR089C-A							YGR067C	-5.70106
YOL025W	YDR457W							YLR188W	5.68833
YGL014W	YNR052C							YIL153W	-5.67428
YML051W	YFL010C							YCL030C	5.67126
YBR016W	YGL120C							YKL210W	5.62695
YGL005C	YML071C							YJL181W	5.6121
YDL015C	YLR259C							YMR045C	5.61104
YDL006W	YLR113W							YKR056W	-5.60344
YDR043C	YHL027W							YOR304C-A	5.60001
YHR164C	YDL229W							YPL271W	5.58566
YGR130C	YMR086W							YML078W	5.54606
YDR381W	YMR219W							YOR378W	5.54407
YHR142W	YBR159W							YPR106W	-5.52638
YGL180W	YBL011W							YHR117W	5.50283
YNL288W	YDL229W							YML120C	5.49858
YDR190C	YLR399C							YPL281C	5.49768
YIR037W	YDR513W							YNL123W	-5.49079
YMR138W	YDR381W							YPL279C	5.47976
YIL124W	YKL140W							YMR136W	-5.47346
YDR216W	YPR086W							YLR043C	5.46269
YBR155W	YMR186W							YOR391C	5.45482
YBL007C	YJL004C							YNL259C	5.45402
YIL019W	YDL153C							YER174C	-5.44531
YOL129W	YAR027W							YDR316W	5.42482
YDL229W	YDL103C							YML083C	-5.4207
YJR063W	YBR154C							YEL032W	5.41501
YPR161C	YML056C							YGR037C	5.39196
YKL171W	YER064C							YCL017C	5.38671
YDR423C	YLR109W							YDR518W	5.32953
YJR063W	YNL248C							YML074C	5.32027
YPL031C	YJR104C							YOR375C	5.29996
YHL048W	YKL065C							YDR358W	5.29193
YGL180W	YPL133C							YDR045C	5.29007
YPL082C	YPL178W							YPL210C	5.27931
YMR096W	YHR198C							YKR069W	5.21696
YNR051C	YMR246W							YCR095C	5.16669
YPR106W	YML117W							YGR098C	5.13928
YMR125W	YNL139C							YDR039C	5.13856
YMR139W	YAL028W							YJR127C	5.11178
YGL120C	YDR171W							YFR053C	5.10409
YML012W	YIR022W							YDL178W	-5.0437
YJL014W	YIL142W							YPL059W	5.04121
YJL151C	YKL140W							YHR216W	-5.03962
YGL073W	YNL209W							YGL112C	5.03115
YIR037W	YML070W							YML060W	5.00081
YML055W	YAR027W							YPL023C	4.98556
YNL154C	YDR007W							YHR155W	4.97227
YDL192W	YDR264C							YLL054C	-4.96567
YNL154C	YDR295C							YOL059W	4.94897
YIL019W	YMR128W							YPR089W	4.94649
YML062C	YDL229W							YNL238W	4.89922
YLR052W	YJR121W							YEL031W	4.87941
YLR442C	YLR355C							YHR214C-B	4.86398
YAR002C-A	YBR106W							YML053C	4.85503
YHR140W	YOR016C							YMR096W	4.84442
YNL113W	YPR187W							YMR030W	4.84034
YHR135C	YAL028W							YIR022W	4.79192
YFL018C	YDR148C							YEL048C	4.79073
YHR034C	YCL028W							YBR061C	4.77996
YPR187W	YPR190C							YOR191W	4.77923
YGL058W	YKL210W							YOL068C	4.75199
YNL154C	YLR242C							YMR154C	4.72866
YHR079C	YLR257W							YPL128C	-4.71954
YPL106C	YBR049C							YIL076W	-4.71097
YJL095W	YBL011W							YPL277C	4.70975
YHR003C	YPL186C							YPL125W	-4.69171
YHR026W	YDL015C							YIL063C	4.68862
YPL240C	YGR117C							YPR003C	4.68072
YIL109C	YGL008C							YJR159W	-4.67916
YHR079C	YDR532C							YHR111W	4.64734
YDL092W	YDL051W							YKL085W	4.64317
YGL180W	YOR344C							YDR184C	4.62619
YNL135C	YMR315W							YMR147W	4.61319
YDR038C	YOR016C							YER039C	4.60645
YDL222C	YPL058C							YDR527W	4.58567
YPR055W	YLR166C							YOR115C	-4.56692
YHL048W	YGL051W							YLR361C	4.56187
YNL107W	YPL235W							YER129W	-4.54864
YPR181C	YJL034W							YFR017C	-4.50946
YDR361C	YER086W							YJL122W	-4.49189
YGL014W	YJR025C							YGR282C	-4.46963
YPL180W	YOL126C							YDR234W	4.46677
YGR002C	YDR485C							YBR182C	4.42904
YDL014W	YLR369W							YBL059W	4.39782
YPL066W	YDL014W							YGL040C	-4.36786
YCR005C	YKL085W							YNL310C	-4.35413
YGL181W	YDR259C							YIR017C	4.33378
YJL140W	YOR151C							YCR016W	-4.26676
YHL002W	YMR109W							YGR205W	4.26052
YCL040W	YML099C							YLR133W	-4.24463
YPL195W	YDR481C							YGR155W	4.23517
YNL175C	YDR392W							YDR197W	4.23329
YOL028C	YCL004W							YOR028C	-4.22565
YPL082C	YGL150C							YLR153C	-4.2006
YHR135C	YFR021W							YNL034W	4.19109
YPR086W	YDL140C							YNL249C	-4.18797
YKL062W	YNL136W							YEL047C	4.17726
YBR283C	YKL065C							YML036W	4.17086
YPL141C	YBL007C							YNL146W	4.16767
YOR304C-A	YFL039C							YOL129W	4.16313
YHR135C	YBR028C							YKL056C	-4.1631
YOR153W	YML052W							YKL086W	4.13506
YOR207C	YPR187W							YLR442C	4.1239
YMR215W	YJR117W							YOL029C	4.10282
YLR413W	YML072C							YJL134W	-4.0541
YKR038C	YER064C							YLR173W	4.02155
YER103W	YGL206C							YOR352W	-4.02026
YGL051W	YGL137W							YLR052W	-4.01297
YGR218W	YER165W							YDR022C	-4.00797
YBL029C-A	YDR032C							YBR166C	4.00532
YDR227W	YER164W							YJR101W	3.99407
YLR166C	YGL082W							YNL122C	3.99142
YBR052C	YIR037W							YOR094W	3.98829
YLR357W	YLL026W							YCR004C	3.93874
YIR007W	YMR186W							YIL022W	-3.92507
YHR072W	YKL140W							YJR048W	-3.8933
YER161C	YGR155W							YMR066W	3.8634
YDR496C	YLR449W							YDR289C	3.84465
YDR381W	YHR216W							YFL062W	3.77684
YNL113W	YFR011C							YNR050C	3.74148
YBR160W	YOR032C							YMR226C	3.72894
YCL010C	YDR392W							YPR158W	3.72766
YOR290C	YGR275W							YEL023C	3.69456
YKL171W	YLR455W							YOL153C	3.68927
YNR051C	YDL165W							YLL007C	-3.68853
YNR051C	YPR072W							YCR011C	-3.68397
YPL150W	YNL064C							YOR032C	3.66406
YJR060W	YOL108C							YOR153W	3.66131
YHR013C	YGR090W							YLR095C	-3.65501
YFR034C	YGR204W							YGR249W	3.65451
YHR190W	YLR056W							YDL076C	-3.64843
YKL029C	YGR218W							YMR150C	3.64592
YEL032W	YLR274W							YER062C	3.63652
YOR323C	YLR148W							YOL030W	-3.62839
YGR218W	YEL043W							YHR083W	-3.61005
YAR027W	YIR033W							YER081W	3.59347
YLR200W	YFL023W							YOR100C	3.57991
YPL037C	YDR252W							YHR048W	3.5793
YGR218W	YDR299W							YPL171C	3.57875
YPL240C	YHR070W							YCR007C	3.56574
YDR264C	YOR104W							YJR077C	3.53228
YPL248C	YPR086W							YDR038C	3.47984
YOL108C	YFR034C							YDR475C	-3.47206
YGR237C	YLR432W							YBR265W	3.43972
YGL073W	YMR037C							YGL151W	-3.42078
YPL031C	YMR155W							YCR076C	-3.41731
YDR170C	YFR044C							YJL088W	3.40959
YNL249C	YNR033W							YBL061C	3.37463
YNL113W	YLR266C							YLR399C	-3.35176
YJR044C	YOL129W							YFL041W	3.3391
YNR051C	YKL104C							YPL051W	3.33547
YHL034C	YML100W							YOR064C	-3.31258
YDL123W	YGL006W							YGR244C	3.29577
YHR099W	YDR448W							YBR066C	3.28896
YPR179C	YDR295C							YDR532C	-3.25453
YGR246C	YDR005C							YIL122W	-3.22021
YIL131C	YDL014W							YIR007W	3.21807
YER068W	YNL091W							YJR137C	-3.21417
YDL052C	YHR072W							YLR348C	3.17534
YNR052C	YDL185W							YOR380W	3.1627
YMR139W	YPL077C							YKL029C	3.14571
YML126C	YNL119W							YER004W	3.13793
YPL089C	YLR347C							YNL009W	3.10895
YDR448W	YGL151W							YLR243W	3.08524
YHR193C	YDR381W							YGR103W	-3.07081
YBR089C-A	YPL235W							YBR052C	3.02541
YNR051C	YNL010W							YKR014C	-3.0124
YFL062W	YCR034W							YDR383C	3.01216
YIL063C	YLR293C							YER028C	-3.01179
YHL048W	YKL008C							YDR061W	2.94929
YER164W	YGR252W							YHR080C	-2.90397
YGR281W	YBL099W							YER161C	2.88147
YKL071W	YNR012W							YLR267W	-2.85785
YNL064C	YDL229W							YNL334C	2.8481
YKL051W	YPL058C							YGL247W	2.84603
YDL229W	YGL131C							YAR008W	2.83339
YOR244W	YPL260W							YLR187W	2.83152
YNL282W	YLR347C							YGL254W	2.79726
YBR187W	YDR381W							YPR152C	2.78157
YGR252W	YPL016W							YCL057W	2.76756
YDR518W	YHR113W							YMR310C	2.75675
YGR060W	YML048W							YMR217W	-2.75235
YKL060C	YKL152C							YOR363C	2.7311
YCR043C	YMR010W							YOR097C	2.67212
YDR128W	YLR216C							YGL157W	2.66624
YGR261C	YJL024C							YBL055C	-2.66521
YOR290C	YJL176C							YML107C	-2.66502
YML131W	YDR470C							YCL010C	-2.65183
YPL047W	YBR198C							YDR148C	-2.63999
YJR011C	YHR193C
YGR229C	YKR099W
YER159C	YPL082C
YDR147W	YHR087W
YER006W	YJL130C
YHR167W	YDR138W
YBR160W	YJR141W
YLR385C	YPL235W
YPL240C	YOR027W
YBR287W	YBR106W
YOR064C	YBL052C
YPL150W	YHR179W
YGR204W	YBR084W
YAL062W	YOR375C
YBR154C	YNL113W
YDR079C-A	YIL143C
YDR359C	YGR208W
YBL030C	YMR056C
YLL011W	YDL014W
YBR160W	YML083C
YGL237C	YER043C
YIL109C	YMR124W
YOR207C	YDL229W
YHR079C	YER093C-A
YKL088W	YBL075C
YNL189W	YPL178W
YNL191W	YBR281C
YAL054C	YDR216W
YGL137W	YGL203C
YNL189W	YLR347C
YAL001C	YMR039C
YFL013C	YLR052W
YNL135C	YER052C
YGR252W	YKL060C
YLR033W	YPL117C
YGL137W	YIL124W
YNL154C	YDL173W
YER139C	YJL130C
YBR115C	YAL005C
YMR089C	YGR231C
YER161C	YER043C
YPR191W	YBL045C
YHL042W	YIL006W
YNR051C	YHL034C
YKL171W	YPR203W
YLR430W	YNL199C
YER110C	YDR381W
YHR119W	YCR033W
YDR146C	YHR099W
YER082C	YDR188W
YFR037C	YOR207C
YBR162C	YNL287W
YGL180W	YLR098C
YDL229W	YLL024C
YGR245C	YDR381W
YDR362C	YPL007C
YBR154C	YPR086W
YDL192W	YKR027W
YNL154C	YJR063W
YAL005C	YER103W
YDR252W	YGR134W
YNR003C	YBR154C
YDL058W	YDR517W
YBR198C	YDR212W
YOR153W	YGR266W
YDL115C	YIL021W
YBR083W	YHR084W
YCR093W	YGL137W
YPL240C	YER031C
YDL108W	YOR151C
YGR271C-A	YDL014W
YPL248C	YOR023C
YHR135C	YPR091C
YMR086W	YGR192C
YER161C	YGR090W
YCR084C	YDL246C
YHR007C	YPR113W
YJR032W	YLL026W
YDR069C	YEL041W
YDR027C	YLR166C
YLR113W	YDR359C
YEL009C	YDR392W
YPL028W	YAL005C
YLR176C	YIL126W
YLR248W	YDL128W
YDL229W	YDR347W
YHR135C	YJL105W
YDR190C	YJL130C
YJL185C	YCL056C
YDL002C	YBR245C
YNL041C	YGR120C
YGR229C	YOR028C
YNL111C	YIR033W
YMR202W	YGL001C
YPL031C	YBL023C
YNL154C	YNL027W
YHR135C	YOR083W
YMR308C	YGL092W
YPL141C	YDR299W
YMR308C	YOR020C
YIL063C	YGR218W
YGR090W	YNL176C
YML012W	YOR016C
YHR007C	YCR034W
YNR051C	YJL014W
YDR348C	YMR295C
YNL154C	YDL128W
YGR066C	YDR259C
YKL140W	YMR152W
YGR060W	YLR378C
YGL238W	YIL094C
YKR035W-A	YPR173C
YHR078W	YMR150C
YBR155W	YGR187C
YFL018C	YBR221C
YHR008C	YNL295W
YLR347C	YER110C
YER165W	YAL021C
YER089C	YLR113W
YIL094C	YGL137W
YJL057C	YNL007C
YLR248W	YFR043C
YDR361C	YMR021C
YDL106C	YKR099W
YBR041W	YMR313C
YDL014W	YMR128W
YIR018W	YAL011W
YDL140C	YBR154C
YDR440W	YLR309C
YKL144C	YNL113W
YJR039W	YMR021C
YDR477W	YNL007C
YFL060C	YNL333W
YGL112C	YMR255W
YIL046W	YBR138C
YDR303C	YNL041C
YOR153W	YPR149W
YPL141C	YKL160W
YPL055C	YML017W
YBR112C	YGL035C
YNL207W	YBR084W
YPL003W	YPR066W
YGL043W	YGR005C
YPL240C	YPL048W
YML007W	YCL010C
YGR060W	YHR007C
YJL014W	YDR188W
YKL161C	YBR083W
YPL023C	YGL125W
YDR186C	YDL229W
YDR032C	YPL058C
YGR002C	YLR399C
YDR303C	YOR253W
YDL229W	YDR174W
YNL238W	YLR372W
YNR051C	YER165W
YGR186W	YGR005C
YAL005C	YOR110W
YNL101W	YER026C
YML012W	YMR292W
YLR034C	YEL027W
YDL229W	YKR056W
YPL240C	YHR080C
YGR052W	YOR341W
YDL229W	YPL226W
YBR254C	YPL235W
YKL051W	YLR326W
YOR207C	YOR116C
YDL150W	YDR045C
YGR063C	YML069W
YGR060W	YML075C
YBR155W	YDR216W
YPR105C	YLR315W
YGL200C	YML048W
YPL031C	YBL047C
YAL042W	YJR010C-A
YHL020C	YOL108C
YFL033C	YBL011W
YNL136W	YPL066W
YML059C	YBR221C
YBR160W	YMR241W
YGR250C	YML051W
YNL238W	YCL066W
YOL012C	YLR095C
YBR164C	YBL102W
YBL007C	YNL176C
YLR166C	YLR432W
YBR245C	YGL133W
YPL240C	YBR035C
YDR119W	YPR058W
YGL200C	YDL015C
YBR123C	YDR362C
YPL240C	YGR081C
YBR054W	YLR372W
YGL201C	YEL009C
YHR135C	YLR355C
YLL048C	YPL147W
YBR049C	YGR274C
YPL141C	YBR155W
YKL060C	YOL086C
YGR275W	YCL017C
YKL210W	YOR027W
[truncated: 5,571 more rows]
