# Supplementary material for: A system based network approach to ethanol tolerance in Saccharomyces cerevisiae
Source: BMC Syst Biol. 2014 Aug 8;8:90. doi: 10.1186/s12918-014-0090-6 (PMC4236716; doi:10.1186/s12918-014-0090-6)
Supplement: Additional file 3: Table S3. — Protein-protein interactions of tETN. [file s12918-014-0090-6-S3.xlsx]

## Sheet: Sheet1
Table S3. Protein-protein interactions of tETN
Interactor A	Interactor B
YAL011W	YBR231C
YAL011W	YDR190C
YAL011W	YNL107W
YAL011W	YPL235W
YAL013W	YDR207C
YAL013W	YKL185W
YAL013W	YNL330C
YAL013W	YNL097C
YAL013W	YDL076C
YAL013W	YPL181W
YAL042W	YJR010C-A
YAL062W	YOR375C
YAR033W	YIL109C
YBL008W	YBR215W
YBL008W	YOR038C
YBL008W	YOR290C
YBL008W	YJL176C
YBL008W	YJR140C
YBL020W	YDL085W
YBL020W	YPL117C
YBL022C	YGR132C
YBL022C	YGR231C
YBL022C	YOR136W
YBL023C	YAL005C
YBL023C	YDL171C
YBL023C	YPR019W
YBL023C	YPL001W
YBL029C-A	YDL192W
YBL029C-A	YDR032C
YBL029C-A	YER020W
YBL029C-A	YDL222C
YBL029C-A	YCR021C
YBL029C-A	YIR037W
YBL029C-A	YML072C
YBL029C-A	YKL051W
YBL064C	YDR069C
YBL067C	YOL087C
YBL078C	YNL223W
YBL078C	YDL126C
YBL078C	YOR100C
YBL103C	YML091C
YBL103C	YHR099W
YBL103C	YDR448W
YBL103C	YIR023W
YBL103C	YJL176C
YBR001C	YDR171W
YBR001C	YBR127C
YBR006W	YKL023W
YBR006W	YOR089C
YBR016W	YGL120C
YBR028C	YER015W
YBR028C	YCR016W
YBR028C	YBR084W
YBR029C	YIR033W
YBR042C	YAR027W
YBR044C	YKL148C
YBR044C	YLL041C
YBR049C	YLR357W
YBR049C	YPL082C
YBR049C	YGR274C
YBR049C	YKR001C
YBR049C	YPR110C
YBR049C	YDR303C
YBR053C	YDR098C
YBR062C	YMR083W
YBR083W	YHR084W
YBR083W	YMR164C
YBR083W	YER109C
YBR105C	YOR151C
YBR105C	YPR010C
YBR105C	YIL017C
YBR105C	YDR171W
YBR105C	YLR259C
YBR105C	YIL076W
YBR115C	YAL005C
YBR117C	YPR074C
YBR149W	YBL005W
YBR155W	YEL030W
YBR155W	YNL209W
YBR155W	YMR186W
YBR155W	YGR187C
YBR155W	YDR216W
YBR155W	YGR234W
YBR155W	YJR032W
YBR155W	YDR463W
YBR155W	YLL026W
YBR155W	YLR355C
YBR155W	YGR274C
YBR170C	YBR201W
YBR170C	YIR033W
YBR170C	YKL020C
YBR170C	YDL126C
YBR187W	YDR381W
YBR193C	YIL021W
YBR193C	YML007W
YBR193C	YPL042C
YBR193C	YKL038W
YBR193C	YGL253W
YBR201W	YDL126C
YBR201W	YMR297W
YBR214W	YDL047W
YBR215W	YAL005C
YBR215W	YDR381W
YBR216C	YML007W
YBR222C	YLR240W
YBR222C	YKL185W
YBR229C	YML067C
YBR229C	YAL042W
YBR239C	YPL133C
YBR244W	YPL058C
YBR244W	YDL222C
YBR244W	YKL051W
YBR246W	YDR520C
YBR255C-A	YJR131W
YBR270C	YMR236W
YBR281C	YIL173W
YBR287W	YPL235W
YBR287W	YBR106W
YBR288C	YPL016W
YBR288C	YGR261C
YCL008C	YHL002W
YCL008C	YDR069C
YCL008C	YJL172W
YCL010C	YMR223W
YCL010C	YDR392W
YCL010C	YGL112C
YCL010C	YGL262W
YCL043C	YHR204W
YCL043C	YML130C
YCR011C	YBR159W
YCR021C	YER020W
YCR021C	YKL051W
YCR021C	YLR454W
YCR021C	YJL151C
YCR021C	YGR130C
YCR021C	YKL220C
YCR021C	YDR011W
YCR021C	YDL222C
YCR021C	YPL058C
YCR021C	YML072C
YCR033W	YBR103W
YCR065W	YDL042C
YCR065W	YPL106C
YDL010W	YOL062C
YDL058W	YDR517W
YDL058W	YFL038C
YDL058W	YPL106C
YDL058W	YPL117C
YDL058W	YAL005C
YDL066W	YNR051C
YDL066W	YJL034W
YDL067C	YHR051W
YDL067C	YNL052W
YDL072C	YKL065C
YDL072C	YLR378C
YDL076C	YER088C
YDL076C	YNL097C
YDL076C	YDL002C
YDL076C	YPL181W
YDL079C	YJL014W
YDL079C	YPL235W
YDL079C	YPR019W
YDL080C	YDR081C
YDL080C	YIL142W
YDL080C	YBR240C
YDL099W	YKL050C
YDL103C	YPL106C
YDL106C	YKR099W
YDL106C	YKR062W
YDL106C	YPR086W
YDL106C	YNL284C-B
YDL106C	YER148W
YDL106C	YMR045C
YDL110C	YKL015W
YDL112W	YKL182W
YDL121C	YDL100C
YDL143W	YDR188W
YDL143W	YKL142W
YDL143W	YIL142W
YDL156W	YJL014W
YDL156W	YIL142W
YDL178W	YFL039C
YDL182W	YKR062W
YDL182W	YBL086C
YDL182W	YGR252W
YDL182W	YDR381W
YDL182W	YDR174W
YDL236W	YLR420W
YDL241W	YKL157W
YDL246C	YJR159W
YDR001C	YPL216W
YDR001C	YDR381W
YDR001C	YBR001C
YDR001C	YDL229W
YDR005C	YNR003C
YDR005C	YPR110C
YDR005C	YOR116C
YDR005C	YHR205W
YDR005C	YOR207C
YDR005C	YNL151C
YDR022C	YPL166W
YDR034W-B	YDR264C
YDR035W	YLR355C
YDR036C	YDR347W
YDR036C	YJR101W
YDR036C	YKL142W
YDR043C	YDR477W
YDR043C	YBR112C
YDR049W	YDL126C
YDR062W	YKL104C
YDR062W	YBR017C
YDR062W	YJR077C
YDR062W	YGR218W
YDR062W	YIL094C
YDR062W	YER110C
YDR067C	YHL029C
YDR069C	YKL028W
YDR069C	YJR001W
YDR069C	YJL130C
YDR070C	YFL017C
YDR079C-A	YIL143C
YDR091C	YJR067C
YDR091C	YNL260C
YDR091C	YLR432W
YDR093W	YER166W
YDR096W	YFL023W
YDR096W	YML062C
YDR096W	YIR033W
YDR096W	YDR227W
YDR096W	YDR475C
YDR096W	YMR190C
YDR096W	YIR006C
YDR096W	YDL229W
YDR111C	YEL030W
YDR119W	YHR078W
YDR119W	YPR058W
YDR119W	YGL006W
YDR121W	YLR432W
YDR121W	YJL065C
YDR121W	YER165W
YDR121W	YGL133W
YDR121W	YBL052C
YDR123C	YPR086W
YDR123C	YHL020C
YDR124W	YDR347W
YDR124W	YHR155W
YDR124W	YIL043C
YDR141C	YMR010W
YDR141C	YAL005C
YDR141C	YGL203C
YDR141C	YDL229W
YDR141C	YIL048W
YDR141C	YPL037C
YDR143C	YNL189W
YDR143C	YPL113C
YDR143C	YPR010C
YDR143C	YPR019W
YDR146C	YML069W
YDR146C	YGR089W
YDR146C	YHR099W
YDR146C	YDL108W
YDR146C	YER015W
YDR146C	YMR019W
YDR146C	YDL106C
YDR146C	YNL189W
YDR146C	YOR116C
YDR146C	YGR002C
YDR146C	YPR086W
YDR148C	YER110C
YDR152W	YPR106W
YDR152W	YAL036C
YDR152W	YIL152W
YDR160W	YHR135C
YDR166C	YLR166C
YDR202C	YJR033C
YDR202C	YKL080W
YDR202C	YBR127C
YDR202C	YDL185W
YDR213W	YBR072W
YDR244W	YMR177W
YDR252W	YPR072W
YDR252W	YNR052C
YDR252W	YNL288W
YDR252W	YCR093W
YDR258C	YPL138C
YDR258C	YDL229W
YDR270W	YNL259C
YDR292C	YKL154W
YDR296W	YLR386W
YDR310C	YOL068C
YDR310C	YDL042C
YDR352W	YGL006W
YDR361C	YJR056C
YDR361C	YER086W
YDR361C	YMR021C
YDR361C	YJL130C
YDR363W	YDL042C
YDR374C	YNR052C
YDR390C	YAL005C
YDR397C	YPL082C
YDR397C	YER148W
YDR430C	YNL071W
YDR430C	YDR171W
YDR430C	YBR221C
YDR430C	YER178W
YDR430C	YFL018C
YDR440W	YLR309C
YDR440W	YDR381W
YDR440W	YNL106C
YDR453C	YJR085C
YDR453C	YML028W
YDR463W	YDL140C
YDR475C	YDR381W
YDR496C	YKL185W
YDR496C	YLR449W
YDR496C	YHL034C
YDR496C	YNL175C
YDR496C	YPL012W
YDR496C	YER006W
YDR496C	YDL014W
YDR513W	YDL100C
YDR519W	YOL088C
YDR520C	YOL116W
YEL001C	YGR126W
YEL040W	YDR272W
YEL044W	YLR052W
YEL044W	YPL235W
YEL044W	YDR190C
YEL071W	YDL229W
YEL072W	YCR106W
YER006W	YLR449W
YER006W	YJL130C
YER006W	YNL227C
YER006W	YLR106C
YER023W	YNL259C
YER023W	YGL137W
YER024W	YAR035W
YER031C	YML086C
YER031C	YOR326W
YER031C	YKR030W
YER031C	YGR172C
YER031C	YNL146W
YER036C	YGL099W
YER036C	YGR285C
YER036C	YLL011W
YER036C	YBR127C
YER036C	YPR036W
YER036C	YLL024C
YER036C	YOR091W
YER036C	YGR204W
YER036C	YER082C
YER036C	YDL066W
YER036C	YBR084W
YER036C	YKL182W
YER036C	YDR049W
YER036C	YNL064C
YER057C	YJL148W
YER070W	YBR072W
YER070W	YJL026W
YER070W	YGR180C
YER070W	YIL066C
YER088C	YNL091W
YER103W	YGL206C
YER103W	YDL229W
YER103W	YLR293C
YER103W	YER110C
YER103W	YGR192C
YER128W	YPR173C
YER129W	YGL035C
YER134C	YHR171W
YER143W	YJR141W
YER159C	YPL082C
YER159C	YDR397C
YER159C	YER148W
YER159C	YNR065C
YER166W	YGL203C
YER166W	YGR229C
YER166W	YOR104W
YER166W	YGL200C
YER166W	YML072C
YER166W	YLR330W
YER174C	YDR381W
YER182W	YKL142W
YFL014W	YDR155C
YFL025C	YBR106W
YFL025C	YCR034W
YFL025C	YGL053W
YFL031W	YGR252W
YFL033C	YDR074W
YFL033C	YIL116W
YFL033C	YOR380W
YFL033C	YBR035C
YFL033C	YMR155W
YFL033C	YBR126C
YFL033C	YDL002C
YFL033C	YDL229W
YFL033C	YGR276C
YFL033C	YGL185C
YFL036W	YLR259C
YFL036W	YMR228W
YFL036W	YMR136W
YFL036W	YJL034W
YFL044C	YBR170C
YFL044C	YDL126C
YFL060C	YFL059W
YFL060C	YMR096W
YFL060C	YNL333W
YFL060C	YMR095C
YFR016C	YIL125W
YFR016C	YDL229W
YFR021W	YDL047W
YFR021W	YML059C
YFR021W	YNL242W
YFR021W	YHR070W
YFR021W	YJR140C
YFR021W	YBL103C
YFR021W	YJR025C
YFR021W	YOL086C
YFR021W	YLR386W
YFR021W	YHR103W
YFR041C	YGL256W
YFR044C	YNL191W
YFR044C	YBR281C
YFR048W	YMR186W
YGL002W	YML012W
YGL002W	YOR016C
YGL006W	YML018C
YGL006W	YLL048C
YGL006W	YGR163W
YGL006W	YKR007W
YGL006W	YOL129W
YGL006W	YMR221C
YGL006W	YPR036W
YGL013C	YBL005W
YGL013C	YHR178W
YGL013C	YMR308C
YGL039W	YDL033C
YGL071W	YJR060W
YGL071W	YDR098C
YGL071W	YER174C
YGL073W	YBL061C
YGL073W	YHR206W
YGL073W	YNL209W
YGL073W	YMR037C
YGL073W	YDL229W
YGL073W	YLR419W
YGL073W	YOR290C
YGL073W	YKL062W
YGL095C	YKL196C
YGL095C	YGL203C
YGL108C	YDL126C
YGL108C	YKL051W
YGL127C	YGL151W
YGL127C	YPL042C
YGL127C	YBR193C
YGL128C	YGL120C
YGL128C	YMR213W
YGL131C	YLR413W
YGL145W	YLR440C
YGL145W	YKL196C
YGL145W	YOL086C
YGL145W	YNL258C
YGL151W	YPL042C
YGL151W	YML007W
YGL151W	YBR193C
YGL162W	YBR112C
YGL210W	YML086C
YGL211W	YHR111W
YGL223C	YML071C
YGL223C	YPR105C
YGL238W	YLR293C
YGL238W	YIL094C
YGL238W	YOR185C
YGL242C	YKR099W
YGL242C	YMR109W
YGL244W	YER164W
YGL244W	YDR381W
YGL244W	YDL140C
YGL244W	YOL086C
YGL244W	YGL008C
YGL244W	YHR009C
YGL253W	YFR053C
YGL253W	YKL038W
YGL253W	YGL035C
YGL263W	YJR095W
YGR017W	YFL042C
YGR017W	YLR072W
YGR029W	YEL039C
YGR029W	YJR048W
YGR033C	YKL195W
YGR033C	YLR008C
YGR033C	YIL022W
YGR046W	YLR259C
YGR067C	YOL116W
YGR071C	YAL005C
YGR071C	YPL128C
YGR088W	YNR052C
YGR089W	YNL153C
YGR089W	YEL043W
YGR103W	YGR067C
YGR103W	YMR023C
YGR103W	YDL014W
YGR103W	YER006W
YGR103W	YJL192C
YGR103W	YLR347C
YGR103W	YGL201C
YGR103W	YLR106C
YGR103W	YML059C
YGR103W	YNL189W
YGR122W	YML099C
YGR124W	YPR145W
YGR124W	YBL039C
YGR157W	YHR007C
YGR172C	YER074W-A
YGR172C	YBR159W
YGR172C	YNL263C
YGR187C	YDR188W
YGR189C	YDL100C
YGR198W	YAL005C
YGR202C	YNL189W
YGR206W	YCL008C
YGR207C	YIL108W
YGR208W	YPR161C
YGR231C	YGR132C
YGR246C	YBR123C
YGR246C	YDR005C
YGR246C	YNL039W
YGR246C	YNR003C
YGR247W	YKR034W
YGR268C	YOR042W
YGR278W	YDL229W
YHL003C	YKL008C
YHL009C	YDL229W
YHL009C	YLR336C
YHL017W	YIL111W
YHL017W	YJL004C
YHL020C	YOL108C
YHL020C	YBR112C
YHL021C	YJL140W
YHL021C	YOR210W
YHR002W	YBR085W
YHR005C-A	YKL195W
YHR005C-A	YEL020W-A
YHR005C-A	YBR091C
YHR005C-A	YGR029W
YHR024C	YNL242W
YHR024C	YLR163C
YHR036W	YGL247W
YHR078W	YMR150C
YHR080C	YDL229W
YHR083W	YML086C
YHR097C	YDR304C
YHR104W	YGL006W
YHR104W	YML086C
YHR104W	YDL229W
YHR106W	YDR353W
YHR124W	YPR117W
YHR164C	YDL229W
YHR164C	YKL113C
YHR164C	YLR442C
YHR171W	YBL078C
YHR179W	YPL171C
YHR199C	YMR308C
YHR199C	YGR209C
YHR204W	YDL085W
YHR208W	YLR259C
YHR216W	YML056C
YIL002C	YKR019C
YIL002C	YGL120C
YIL002C	YML074C
YIL009W	YPL058C
YIL009W	YML086C
YIL013C	YDR174W
YIL019W	YJL109C
YIL019W	YDL153C
YIL019W	YMR128W
YIL019W	YER082C
YIL019W	YDR398W
YIL019W	YLL011W
YIL019W	YGR090W
YIL019W	YDL014W
YIL019W	YDR324C
YIL019W	YDR299W
YIL022W	YLR369W
YIL036W	YPL117C
YIL036W	YDR174W
YIL038C	YNL288W
YIL038C	YNR052C
YIL038C	YPL231W
YIL038C	YDR381W
YIL038C	YNL091W
YIL038C	YER068W
YIL066C	YNL134C
YIL066C	YGR155W
YIL066C	YLR163C
YIL066C	YHR024C
YIL066C	YCL028W
YIL076W	YDR174W
YIL076W	YLR259C
YIL076W	YBR283C
YIL076W	YNL287W
YIL125W	YDR148C
YIL125W	YIL069C
YIL131C	YMR144W
YIL131C	YGR017W
YIL131C	YDL014W
YIL131C	YJL197W
YIL131C	YBR160W
YIL131C	YGL130W
YIL147C	YDL145C
YIL147C	YNR031C
YIL147C	YIR004W
YIL153W	YNL021W
YIL153W	YNL314W
YIL161W	YDR381W
YIL161W	YNL135C
YIL162W	YDL100C
YIL162W	YGL035C
YIL171W	YAL018C
YIL171W	YML002W
YIL171W	YBR106W
YIL171W	YER026C
YIL171W	YJR117W
YIL171W	YCR034W
YIR035C	YPL001W
YJL014W	YJL111W
YJL014W	YMR237W
YJL014W	YLR259C
YJL014W	YOL015W
YJL014W	YJL176C
YJL014W	YIL142W
YJL014W	YDR188W
YJL014W	YFL039C
YJL014W	YDR141C
YJL014W	YDL143W
YJL014W	YEL018W
YJL014W	YNL023C
YJL014W	YGR275W
YJL014W	YDR135C
YJL014W	YNL155W
YJL014W	YJR064W
YJL014W	YKL088W
YJL014W	YOR165W
YJL014W	YJL008C
YJL014W	YOR356W
YJL014W	YNL212W
YJL023C	YML091C
YJL023C	YGL157W
YJL023C	YDL229W
YJL034W	YLR292C
YJL059W	YBR106W
YJL065C	YML062C
YJL065C	YOR304W
YJL070C	YDR504C
YJL077W-B	YCR106W
YJL082W	YML086C
YJL108C	YGL200C
YJL108C	YBR106W
YJL122W	YMR308C
YJL125C	YDR381W
YJL128C	YER178W
YJL128C	YKL038W
YJL128C	YJR009C
YJL128C	YDR381W
YJL128C	YLR113W
YJL128C	YNR031C
YJL167W	YJR140C
YJL167W	YLR256W
YJR003C	YPR173C
YJR003C	YDR448W
YJR011C	YHR193C
YJR011C	YNR069C
YJR011C	YDR252W
YJR039W	YMR021C
YJR039W	YOR111W
YJR049C	YOR009W
YJR073C	YAL005C
YJR124C	YBR106W
YJR136C	YKL033W
YJR161C	YCR034W
YJR161C	YBR159W
YKL002W	YDL165W
YKL002W	YKR035W-A
YKL002W	YPR173C
YKL002W	YER121W
YKL039W	YDL126C
YKL039W	YGR192C
YKL045W	YDR292C
YKL047W	YGR229C
YKL047W	YNL209W
YKL056C	YPL048W
YKL060C	YKL152C
YKL060C	YOL086C
YKL062W	YNL136W
YKL067W	YIL069C
YKL067W	YPR010C
YKL069W	YER062C
YKL069W	YGR209C
YKL071W	YPL157W
YKL080W	YPL091W
YKL080W	YJR033C
YKL080W	YBR127C
YKL084W	YKL195W
YKL090W	YPL128C
YKL090W	YGR024C
YKL112W	YMR308C
YKL113C	YDL229W
YKL113C	YMR308C
YKL122C	YPL243W
YKL122C	YKL129C
YKL124W	YOR326W
YKL126W	YNL106C
YKL126W	YBR083W
YKL126W	YDR129C
YKL128C	YMR089C
YKL139W	YDL047W
YKL139W	YLR432W
YKL139W	YDR477W
YKL139W	YGR090W
YKL139W	YOL012C
YKL139W	YAL005C
YKL139W	YDL140C
YKL139W	YBR169C
YKL142W	YGR192C
YKL142W	YEL043W
YKL148C	YLL041C
YKL165C	YBR159W
YKL165C	YLR372W
YKL165C	YBR106W
YKL165C	YML012W
YKL205W	YOR185C
YKL205W	YKL144C
YKL205W	YLR293C
YKR011C	YGL166W
YKR014C	YGR172C
YKR014C	YMR258C
YKR038C	YML036W
YKR042W	YJL052W
YKR079C	YMR099C
YKR098C	YGL180W
YKR101W	YNL216W
YKR101W	YDR227W
YLL010C	YKL015W
YLL010C	YLR019W
YLL011W	YJL014W
YLL011W	YDL014W
YLL011W	YIL142W
YLL011W	YDR188W
YLL011W	YJR064W
YLL029W	YLL024C
YLL048C	YPL147W
YLR008C	YIL022W
YLR011W	YOR028C
YLR019W	YPR010C
YLR019W	YOR341W
YLR031W	YDR532C
YLR052W	YKL104C
YLR052W	YOR304W
YLR052W	YJR121W
YLR052W	YPL218W
YLR052W	YPL235W
YLR052W	YBL099W
YLR052W	YDL192W
YLR052W	YNL215W
YLR052W	YDL185W
YLR052W	YKR001C
YLR052W	YDR190C
YLR072W	YLL026W
YLR090W	YDL185W
YLR090W	YPR036W
YLR100W	YNL280C
YLR100W	YHR007C
YLR100W	YGL012W
YLR100W	YGR060W
YLR100W	YML008C
YLR100W	YLR056W
YLR100W	YLR144C
YLR100W	YHR072W
YLR100W	YGR175C
YLR132C	YPR191W
YLR132C	YBL045C
YLR132C	YKR034W
YLR153C	YKL152C
YLR153C	YLR259C
YLR153C	YBR025C
YLR153C	YLR106C
YLR153C	YPR074C
YLR153C	YGL137W
YLR153C	YER070W
YLR163C	YBR245C
YLR172C	YHR024C
YLR223C	YDR448W
YLR247C	YOR028C
YLR256W	YPL240C
YLR256W	YAL005C
YLR262C	YMR186W
YLR262C	YGR285C
YLR262C	YLR304C
YLR262C	YGR172C
YLR262C	YGR120C
YLR262C	YNL041C
YLR267W	YAL062W
YLR293C	YPL125W
YLR293C	YAL005C
YLR293C	YER139C
YLR293C	YBR225W
YLR293C	YGR218W
YLR293C	YPL012W
YLR293C	YEL043W
YLR293C	YER110C
YLR293C	YGL241W
YLR293C	YJR132W
YLR293C	YOR185C
YLR297W	YDL100C
YLR318W	YPL240C
YLR318W	YBL064C
YLR336C	YGR285C
YLR336C	YBR245C
YLR354C	YGR043C
YLR360W	YPR079W
YLR375W	YML059C
YLR399C	YNL107W
YLR399C	YGL112C
YLR399C	YFL039C
YLR399C	YGR274C
YLR399C	YPL235W
YLR399C	YER148W
YLR399C	YDR145W
YLR407W	YPL216W
YLR430W	YDL140C
YLR430W	YNL199C
YLR430W	YPR148C
YLR430W	YGR159C
YLR430W	YDR381W
YLR430W	YER165W
YLR435W	YBR044C
YLR435W	YBL007C
YLR435W	YNL207W
YLR435W	YBR291C
YLR435W	YDR381W
YML018C	YPL246C
YML018C	YGL051W
YML059C	YMR308C
YML059C	YBR221C
YML070W	YDL229W
YML075C	YLR372W
YML075C	YHR079C
YML075C	YBR159W
YML075C	YBR106W
YML075C	YIL016W
YML075C	YKL154W
YML094W	YGR078C
YML094W	YEL003W
YML094W	YLR200W
YML098W	YGL112C
YML098W	YBR198C
YML098W	YPL101W
YML098W	YAL021C
YML098W	YPR072W
YML098W	YDL165W
YML098W	YNR051C
YML098W	YER148W
YML098W	YIL038C
YML099C	YMR042W
YML099C	YDR207C
YML117W	YER165W
YML119W	YLL032C
YML121W	YBR127C
YML121W	YKL143W
YMR010W	YNL287W
YMR010W	YOR104W
YMR010W	YPL246C
YMR016C	YDR304C
YMR027W	YPR036W
YMR037C	YOR290C
YMR037C	YNL136W
YMR037C	YMR016C
YMR099C	YPL231W
YMR099C	YAL005C
YMR124W	YLR031W
YMR214W	YDR166C
YMR214W	YEL030W
YMR214W	YJL034W
YMR237W	YDR381W
YMR237W	YOL086C
YMR237W	YLL024C
YMR255W	YOR046C
YMR256C	YPL117C
YMR272C	YOR081C
YMR279C	YBR106W
YMR279C	YBR159W
YMR303C	YFL042C
YMR303C	YOL086C
YMR312W	YHR187W
YMR312W	YPL086C
YMR323W	YGR155W
YNL021W	YKL134C
YNL021W	YOL012C
YNL027W	YJR132W
YNL039W	YER148W
YNL039W	YGR047C
YNL039W	YMR039C
YNL052W	YPL216W
YNL056W	YNL032W
YNL071W	YBR221C
YNL071W	YER178W
YNL087W	YML072C
YNL087W	YGL013C
YNL091W	YNL288W
YNL091W	YNR052C
YNL091W	YPL229W
YNL098C	YOR101W
YNL104C	YKL183W
YNL107W	YNL209W
YNL107W	YEL018W
YNL107W	YDR359C
YNL107W	YPL235W
YNL107W	YGR002C
YNL107W	YFL039C
YNL107W	YDL229W
YNL107W	YDR190C
YNL123W	YOR317W
YNL167C	YCR084C
YNL167C	YBR112C
YNL168C	YPL037C
YNL181W	YGR149W
YNL212W	YJL008C
YNL212W	YJR064W
YNL239W	YBR127C
YNL249C	YPL125W
YNL249C	YNR033W
YNL249C	YML028W
YNL260C	YJR067C
YNL274C	YKR103W
YNL313C	YER110C
YNL313C	YDL185W
YNL313C	YKL104C
YNL313C	YIL094C
YNL313C	YJR121W
YNL313C	YBR072W
YNL313C	YJL034W
YNL333W	YMR095C
YNR003C	YKL144C
YNR003C	YBR154C
YNR003C	YOR210W
YNR003C	YNL151C
YNR003C	YGR047C
YNR003C	YNL248C
YNR003C	YPR187W
YNR003C	YPR010C
YNR003C	YAL005C
YNR029C	YGR130C
YNR029C	YJL065C
YNR029C	YKR018C
YNR029C	YKL028W
YNR060W	YLR241W
YNR067C	YDL100C
YNR070W	YBR159W
YOL005C	YGR186W
YOL005C	YHR143W-A
YOL005C	YOR210W
YOL005C	YGL070C
YOL005C	YGL043W
YOL005C	YOR151C
YOL005C	YBR259W
YOL005C	YGR063C
YOL005C	YPR187W
YOL005C	YJL140W
YOL017W	YDL042C
YOL020W	YLR066W
YOL020W	YDL212W
YOL020W	YCR034W
YOL020W	YBR106W
YOL030W	YBR106W
YOL030W	YCR034W
YOL057W	YDL229W
YOL088C	YML130C
YOL088C	YLR312C
YOL088C	YPR117W
YOL096C	YGR255C
YOL098C	YDL229W
YOL098C	YJL130C
YOL098C	YLR259C
YOL102C	YDL014W
YOL109W	YJL123C
YOL109W	YMR070W
YOL126C	YIL128W
YOL126C	YCL043C
YOL126C	YDL100C
YOL126C	YMR246W
YOL126C	YIL108W
YOL126C	YIR033W
YOL128C	YOR185C
YOL128C	YDR353W
YOL128C	YJL123C
YOL128C	YKL085W
YOL128C	YHR179W
YOL131W	YLR182W
YOL159C-A	YNL091W
YOR005C	YGR103W
YOR005C	YIL125W
YOR005C	YLR304C
YOR034C	YOR171C
YOR038C	YOR290C
YOR038C	YJL176C
YOR038C	YAL005C
YOR038C	YBR215W
YOR048C	YDR381W
YOR048C	YAL005C
YOR052C	YBL055C
YOR064C	YBL052C
YOR064C	YLR455W
YOR091W	YAL005C
YOR091W	YLL024C
YOR101W	YML028W
YOR101W	YDR264C
YOR108W	YKL126W
YOR108W	YNL104C
YOR109W	YGL206C
YOR110W	YPL117C
YOR110W	YGR047C
YOR110W	YPL007C
YOR115C	YBR254C
YOR136W	YNL037C
YOR136W	YJL130C
YOR136W	YPL235W
YOR140W	YBR112C
YOR142W	YGR244C
YOR209C	YCR093W
YOR209C	YCR053W
YOR220W	YGL112C
YOR220W	YGL166W
YOR230W	YDR035W
YOR230W	YJL014W
YOR230W	YJL026W
YOR230W	YIL142W
YOR230W	YGR180C
YOR230W	YDR188W
YOR230W	YOR229W
YOR252W	YPR047W
YOR253W	YDL229W
YOR257W	YLL040C
YOR257W	YBR111W-A
YOR275C	YPR173C
YOR297C	YHR005C-A
YOR297C	YLR348C
YOR298C-A	YEL009C
YOR298C-A	YER148W
YOR305W	YEL023C
YOR324C	YLR378C
YOR324C	YLR292C
YOR324C	YAL028W
YOR352W	YIL143C
YOR356W	YOR243C
YOR374W	YBR017C
YPL028W	YAL005C
YPL034W	YCR106W
YPL061W	YKL152C
YPL061W	YIL094C
YPL061W	YKL104C
YPL061W	YOR136W
YPL064C	YDL229W
YPL066W	YDL126C
YPL066W	YDL014W
YPL070W	YML042W
YPL070W	YHR111W
YPL070W	YPR193C
YPL070W	YKL151C
YPL070W	YER086W
YPL070W	YMR095C
YPL070W	YBR080C
YPL070W	YFL059W
YPL070W	YJL218W
YPL070W	YGL037C
YPL070W	YCL028W
YPL116W	YOR257W
YPL116W	YOR083W
YPL125W	YOR185C
YPL125W	YLR182W
YPL125W	YDR361C
YPL128C	YLR373C
YPL133C	YDR477W
YPL138C	YHR029C
YPL138C	YHR119W
YPL147W	YKL188C
YPL149W	YJL167W
YPL149W	YMR058W
YPL165C	YAL005C
YPL166W	YDL229W
YPL183C	YBR061C
YPL207W	YDL229W
YPL207W	YNL209W
YPL218W	YIL109C
YPL218W	YPR181C
YPL218W	YAL042W
YPL218W	YML067C
YPL218W	YML012W
YPL218W	YGL200C
YPL226W	YOR136W
YPL226W	YPL061W
YPL226W	YBR072W
YPL231W	YKL182W
YPL239W	YKL143W
YPL243W	YCR106W
YPL243W	YPL210C
YPL243W	YDL092W
YPL243W	YDL051W
YPL247C	YLR259C
YPL263C	YBR054W
YPL263C	YER165W
YPR008W	YGL043W
YPR015C	YDR395W
YPR015C	YOR207C
YPR015C	YMR105C
YPR021C	YGR281W
YPR024W	YER017C
YPR048W	YDL215C
YPR048W	YNL199C
YPR055W	YLR166C
YPR055W	YDR166C
YPR055W	YJL011C
YPR056W	YLR005W
YPR056W	YPR086W
YPR056W	YER148W
YPR056W	YGR186W
YPR056W	YDL140C
YPR056W	YIL143C
YPR056W	YGR005C
YPR056W	YDR460W
YPR056W	YDR079C-A
YPR061C	YIL094C
YPR068C	YOR083W
YPR068C	YBR112C
YPR068C	YCR084C
YPR079W	YCR011C
YPR079W	YPL162C
YPR088C	YPL243W
YPR088C	YKL122C
YPR088C	YPL210C
YPR106W	YML117W
YPR106W	YKL104C
YPR106W	YDL053C
YPR114W	YDR266C
YPR114W	YDR166C
YPR131C	YAL005C
YPR153W	YOR324C
YPR173C	YBL081W
YPR173C	YLL026W
YPR173C	YDR448W
YPR174C	YER026C
YPR174C	YJL130C
YPR174C	YIR033W
YPR174C	YER110C
YPR174C	YGL053W
YPR179C	YDR295C
YPR179C	YNL021W
YPR191W	YBL045C
YPR191W	YGR120C
YPR193C	YDL229W
YHR135C	YMR297W
YJR017C	YDL140C
YDL229W	YOR038C
YKL195W	YER110C
YNL136W	YJL123C
YDL025C	YNL175C
YOL012C	YFL039C
YNL130C	YHR110W
YHR140W	YDL015C
YPL240C	YGR294W
YNL130C	YBR159W
YGL200C	YBR106W
YBR017C	YGR282C
YJL148W	YNL113W
YLR385C	YNL107W
YPL016W	YGL133W
YFL062W	YLR372W
YNR050C	YAL005C
YHR135C	YLR030W
YBR126C	YNL209W
YNL154C	YGL051W
YPR110C	YDL185W
YER017C	YGR132C
YBL030C	YJR048W
YBR160W	YMR181C
YHR119W	YDL143W
YDR264C	YOR171C
YMR058W	YML048W
YHR072W	YML008C
YPL031C	YDL201W
YBR017C	YBL030C
YPL240C	YKL035W
YOL145C	YKR034W
YHR114W	YFL018C
YAL007C	YGR231C
YPR161C	YDR299W
YKL144C	YPR187W
YMR125W	YGR162W
YOL108C	YML069W
YHR135C	YKL023W
YGL203C	YNL041C
YIL021W	YER148W
YGL137W	YPL246C
YPL031C	YER061C
YKL035W	YDL153C
YDR234W	YPL048W
YGL055W	YIL016W
YPL240C	YER028C
YDR127W	YPL235W
YJR010C-A	YBR159W
YIL063C	YDR304C
YDR381W	YDL229W
YDR398W	YNR051C
YNL154C	YHR135C
YGR274C	YML098W
YJL222W	YKL065C
YBR283C	YJL117W
YPL240C	YCL035C
YDR331W	YHL003C
YDR448W	YPL047W
YKL033W	YDL229W
YMR058W	YOR307C
YDL140C	YER171W
YDR398W	YFL045C
YOL012C	YPR052C
YNL189W	YDR174W
YJL004C	YPR181C
YHR114W	YHL035C
YNL135C	YLR131C
YDR381W	YGL099W
YOR341W	YDL042C
YNR051C	YML056C
YPL150W	YDL128W
YFR037C	YOR304W
YNL175C	YLR432W
YHL002W	YMR089C
YBR123C	YOR110W
YMR186W	YOL086C
YBR160W	YDL025C
YDR477W	YMR015C
YFL023W	YNL135C
YLR176C	YFR037C
YPR161C	YBR072W
YPL240C	YPR003C
YNL154C	YKR079C
YHR140W	YHR042W
YPL077C	YDR448W
YAR002C-A	YOR165W
YDR227W	YDR310C
YNR051C	YOR184W
YPL141C	YCR100C
YGR060W	YHR140W
YBR111W-A	YDL160C
YBR283C	YIL016W
YPR072W	YDL165W
YHR030C	YER111C
YAL015C	YPR110C
YPL031C	YHR183W
YHR079C	YBL064C
YBR169C	YLL024C
YIR037W	YDR423C
YMR083W	YOL086C
YGL180W	YHL013C
YBL007C	YPL012W
YAL005C	YMR259C
YAR002C-A	YNL263C
YOR197W	YAL005C
YNL041C	YGL223C
YIL101C	YGL131C
YKL129C	YGL242C
YMR086W	YCR004C
YPL248C	YOL005C
YGL180W	YJR072C
YAR027W	YML002W
YDR068W	YKL004W
YER082C	YNL209W
YFL062W	YJL108C
YDR145W	YDR448W
YBL007C	YJR115W
YJL011C	YKL015W
YPL240C	YBR155W
YPR019W	YGL201C
YJL111W	YDR188W
YBR089C-A	YJL140W
YDR381W	YDL173W
YNL151C	YPR187W
YHR026W	YKL065C
YAL015C	YNL037C
YPL042C	YPR181C
YIL094C	YPL240C
YAL026C	YML069W
YML015C	YML098W
YHL048W	YDL212W
YNR051C	YDR238C
YHR114W	YMR253C
YMR308C	YKL104C
YHR030C	YPR047W
YNL135C	YLR005W
YDL025C	YGR016W
YAL036C	YAL005C
YHR030C	YIL094C
YDR477W	YJL148W
YDL229W	YBR169C
YNL209W	YOR140W
YOR304W	YDR121W
YDR490C	YKL126W
YDR045C	YNL151C
YPR026W	YDL229W
YPL082C	YBR245C
YML051W	YMR223W
YPL141C	YMR190C
YDL222C	YDR011W
YOR116C	YOR304W
YEL009C	YDR448W
YAL021C	YIL038C
YPL026C	YKL080W
YDR477W	YNL227C
YGR002C	YDR190C
YNL189W	YFL010C
YBR126C	YBL023C
YDL150W	YNR003C
YLR131C	YDR295C
YBR231C	YNL107W
YPL240C	YHR018C
YGL120C	YJL148W
YHR135C	YHR183W
YPL141C	YGR103W
YNL330C	YKL185W
YLR182W	YHR030C
YDR297W	YPL264C
YGL180W	YFL001W
YFL013C	YDR121W
YOL012C	YML074C
YJL095W	YPL191C
YOR151C	YPR010C
YPL141C	YMR155W
YNL130C	YGR295C
YDL140C	YHR187W
YLR216C	YMR186W
YJL168C	YGL070C
YHR077C	YML052W
YJR010C-A	YKL065C
YER148W	YGR246C
YER148W	YLR357W
YGR163W	YGR098C
YDR238C	YGR037C
YER071C	YNL209W
YDR170C	YPR181C
YPL106C	YPL240C
YER082C	YLL011W
YER005W	YPL264C
YGR060W	YIL016W
YIR037W	YKL028W
YIL142W	YLR105C
YGL137W	YGR229C
YLR248W	YPL150W
YNR051C	YAL005C
YNL154C	YML096W
YPL031C	YNR033W
YDL229W	YHR009C
YML012W	YPL186C
YMR215W	YKL154W
YER148W	YMR308C
YNL154C	YIL016W
YAL061W	YMR308C
YAL021C	YCL028W
YGR052W	YJL105W
YML071C	YPR105C
YIL094C	YER103W
YIL126W	YOR304W
YPL031C	YDL171C
YBR169C	YGL206C
YGL203C	YPL246C
YGR090W	YDR174W
YDR477W	YDL192W
YHR135C	YNL093W
YPL248C	YDR145W
YOR244W	YOL012C
YBR160W	YDL106C
YHR206W	YIL147C
YOR089C	YGR172C
YPL055C	YOR257W
YBR154C	YJL011C
YDR297W	YGR125W
YHR140W	YML048W
YML067C	YDL145C
YPL031C	YMR313C
YOR243C	YLR432W
YBR111W-A	YDR392W
YGL232W	YPL212C
YJR032W	YDR138W
YAL005C	YML062C
YMR215W	YKL065C
YER148W	YJL140W
YER020W	YGR130C
YIR022W	YBR159W
YDR127W	YJL008C
YFL062W	YML012W
YOR151C	YIL021W
YBR283C	YHR007C
YHR114W	YOR059C
YER142C	YML056C
YFR037C	YGL133W
YBR111W-A	YCL010C
YDL192W	YDR170C
YNL263C	YNL093W
YFL045C	YJL130C
YLR005W	YDL140C
YGR274C	YPL128C
YPL181W	YDR392W
YER017C	YDL100C
YHR142W	YHL003C
YNL154C	YLR257W
YGL120C	YGR090W
YJL095W	YNL155W
YDR324C	YAL005C
YJL095W	YDR251W
YMR308C	YML007W
YNL189W	YOR229W
YPL031C	YGR001C
YDR234W	YLL026W
YDR207C	YDR381W
YLR043C	YPR167C
YBR123C	YMR039C
YBR111W-A	YDR381W
YML062C	YLR432W
YOL145C	YOL086C
YKL171W	YNL027W
YLR378C	YJL034W
YDL229W	YDR505C
YNL113W	YJR063W
YDL229W	YLR274W
YHR135C	YGL209W
YBR080C	YGR209C
YGR262C	YLR216C
YGR234W	YKL104C
YLR182W	YER111C
YGR186W	YIL021W
YNL189W	YML062C
YBL102W	YIL048W
YGR232W	YNL209W
YNR051C	YER070W
YER171W	YDL108W
YNR051C	YGR162W
YEL023C	YDL185W
YPL038W	YNL103W
YLR427W	YHR216W
YDL185W	YPR036W
YOR027W	YPL106C
YPL082C	YDL013W
YDR331W	YBR159W
YBR245C	YER164W
YBR135W	YBR111W-A
YGR002C	YBR231C
YDL229W	YOL151W
YNR051C	YKL152C
YLR189C	YAL005C
YHL048W	YHR140W
YBR283C	YBR159W
YGR252W	YBL039C
YDR358W	YGL206C
YHL042W	YLR018C
YPL240C	YNR071C
YDL192W	YOL137W
YHR123W	YBR106W
YHR135C	YNL199C
YMR190C	YHR164C
YDL108W	YLR005W
YHR030C	YLR442C
YBL102W	YDR264C
YER071C	YLR200W
YNL330C	YJL123C
YJL196C	YIL048W
YDL047W	YLR248W
YBR017C	YMR145C
YNL103W	YGR285C
YNR051C	YDL160C
YBL102W	YPL246C
YDR411C	YBR170C
YHR007C	YJL117W
YPL178W	YLR347C
YCL028W	YBR193C
YER161C	YPL016W
YHR142W	YDL212W
YAL036C	YOR091W
YDR517W	YOL086C
YJR017C	YLL026W
YGL181W	YIL122W
YPL240C	YPL141C
YNL216W	YLR442C
YMR058W	YKL065C
YBR041W	YJL052W
YML007W	YDR359C
YEL009C	YML098W
YIL021W	YOL086C
YDR045C	YNL113W
YBR135W	YPL014W
YNL189W	YGR192C
YDR297W	YKL154W
YGR274C	YDL014W
YMR127C	YER110C
YOR244W	YCL040W
YDR303C	YHR056C
YGL200C	YJR132W
YBL045C	YLR008C
YDR188W	YDL140C
YLR179C	YKL142W
YDR174W	YHR193C
YPL055C	YPR010C
YMR259C	YOR042W
YHR079C	YOR113W
YGR252W	YKL211C
YOR341W	YNL113W
YDR307W	YLR372W
YMR075W	YDL014W
YJR072C	YLR243W
YGR271C-A	YHL034C
YLR005W	YLR432W
YBR169C	YNL064C
YAL005C	YOR136W
YBR125C	YDL229W
YIL021W	YHR143W-A
YDL165W	YNR052C
YNL051W	YDR381W
YFR034C	YLR259C
YGL180W	YKL121W
YDL100C	YBR014C
YBR054W	YCL038C
YDL229W	YPR031W
YPL141C	YJR141W
YNL280C	YGR060W
YKL157W	YKL085W
YLL024C	YNL007C
YNL101W	YJL196C
YGL112C	YBR198C
YNL189W	YGR024C
YPL075W	YER110C
YPR010C	YDL229W
YGR130C	YGR192C
YPL150W	YNL077W
YLR015W	YDL140C
YGR209C	YPR167C
YDR128W	YER182W
YDR477W	YBL055C
YBL030C	YNL052W
YGL120C	YJL122W
YOR081C	YDR272W
YNL130C	YGL200C
YDR448W	YDR146C
YBR160W	YOR066W
YER148W	YIL126W
YER082C	YPL012W
YHR135C	YJL108C
YDR207C	YDL229W
YBR103W	YJR141W
YDL013W	YDR397C
YPR110C	YDL192W
YBR089C-A	YGL133W
YDR251W	YJL052W
YGL200C	YDR297W
YDR448W	YMR223W
YKL150W	YML086C
YKL038W	YBR112C
YBR135W	YBR295W
YHR135C	YMR226C
YPL240C	YHL009C
YCR060W	YCL028W
YHR135C	YOR119C
YLR385C	YLR399C
YDR171W	YPL106C
YER086W	YJR009C
YBR135W	YDR334W
YNL189W	YKL067W
YNL207W	YOR119C
YPL075W	YNL199C
YDR331W	YLR372W
YHR079C	YBR197C
YDR477W	YKL121W
YGR060W	YKL065C
YJL151C	YKR007W
YHR135C	YKR045C
YML069W	YGL244W
YDR307W	YCR034W
YJL011C	YPR190C
YGR047C	YBR123C
YGL180W	YIL077C
YBR202W	YLR274W
YPR019W	YPR135W
YGR002C	YPL235W
YOR244W	YOL086C
YBR089C-A	YJR060W
YDR331W	YOR307C
YBR154C	YGR186W
YHR135C	YFL023W
YLR315W	YML056C
YCR093W	YDL160C
YDL014W	YGR090W
YER148W	YLR182W
YOR317W	YBR041W
YNR051C	YER023W
YGL120C	YER165W
YKR072C	YJR131W
YPR190C	YOR116C
YFR034C	YBL039C
YKL210W	YBR169C
YPL240C	YGR192C
YHR140W	YKL154W
YNL189W	YDR289C
YDL145C	YPL031C
YBR160W	YHR149C
YDL229W	YIL043C
YPR110C	YKL085W
YNL215W	YDR334W
YJR109C	YPL235W
YMR128W	YNL097C
YGR200C	YHR187W
YAL044W-A	YER174C
YFL023W	YIR033W
YBR103W	YMR155W
YNL207W	YDL066W
YGL178W	YNL288W
YBR154C	YJL140W
YDL140C	YIL153W
YER071C	YIL152W
YBR052C	YKL051W
YGL137W	YBL030C
YDR174W	YER148W
YGR281W	YHR007C
YHR072W	YGR060W
YBR089C-A	YPL082C
YOR341W	YOR210W
YER068W	YCR093W
YGL120C	YML056C
YBL007C	YKR001C
YEL009C	YDR145W
YBL049W	YJL014W
YDR414C	YLL056C
YLR005W	YER171W
YPL031C	YNL077W
YAL036C	YDR448W
YIL126W	YBR044C
YLR034C	YBR106W
YHL042W	YLR372W
YNL280C	YLR056W
YHR135C	YKL121W
YPL082C	YOL086C
YMR164C	YER109C
YAR027W	YBR159W
YNL282W	YHR062C
YKL029C	YDR188W
YPL240C	YGL035C
YGR295C	YDL212W
YGL055W	YBR159W
YNR051C	YLR449W
YHR135C	YDL153C
YAR009C	YNL209W
YDR238C	YBR047W
YLR315W	YPR072W
YIL043C	YLR432W
YJL095W	YPL012W
YHR135C	YML080W
YBL024W	YDR381W
YJL109C	YMR128W
YMR186W	YOL029C
YDR032C	YER020W
YPL031C	YIL109C
YLR018C	YLR347C
YGR274C	YCR093W
YMR058W	YKL008C
YBL021C	YKL109W
YIL109C	YGR155W
YOR116C	YPL082C
YHR167W	YNL139C
YGL200C	YMR215W
YBR103W	YLR347C
YGR002C	YNL136W
YNL280C	YHR007C
YDL229W	YHR024C
YGR274C	YGR186W
YNL154C	YDR152W
YHR030C	YNL167C
YAR027W	YPR128C
YPL141C	YJR124C
YDL140C	YDL047W
YPL042C	YDR299W
YBR162C	YER086W
YGR281W	YPL058C
YDL168W	YAL036C
YPL240C	YDR197W
YEL032W	YHR033W
YJL095W	YHR114W
YBR111W-A	YMR236W
YPL150W	YPL281C
YDR295C	YDL126C
YHR099W	YGL073W
YDL126C	YDR411C
YER161C	YGR162W
YER165W	YBR233W
YPL031C	YER101C
YGL180W	YLR257W
YLR442C	YKR101W
YHL048W	YIL016W
YGL180W	YGL209W
YPL264C	YMR058W
YGR130C	YCR004C
YNR051C	YHR021C
YPR190C	YNR003C
YML007W	YHR099W
YGL124C	YOR151C
YOR153W	YFL044C
YDL108W	YIL094C
YPR161C	YDL156W
YPL031C	YFL001W
YDL229W	YGR192C
YOR326W	YOL145C
YPL031C	YNL104C
YKL008C	YKL065C
YHL048W	YHR026W
YAL026C	YGL203C
YJR063W	YPR110C
YDR331W	YEL027W
YER161C	YDL014W
YHR135C	YJL148W
YDR381W	YMR125W
YNL136W	YNL107W
YDR264C	YHR135C
YDL212W	YPR181C
YBR160W	YLR131C
YLR187W	YDL229W
YBR111W-A	YHR077C
YHR099W	YGL112C
YDR074W	YBR126C
YOR023C	YGR252W
YOR244W	YLR330W
YPL031C	YML048W
YDR331W	YIL170W
YNL215W	YDR190C
YHR135C	YKL210W
YHR079C	YDL186W
YDR138W	YDL229W
YCR043C	YBL075C
YDR188W	YIL142W
YHL048W	YAR033W
YGR200C	YBR154C
YIL137C	YGR204W
YBR106W	YKL008C
YDL140C	YOL005C
YPL037C	YNL288W
YGL058W	YEL009C
YPL031C	YER024W
YHR135C	YGL051W
YML007W	YIR037W
YNL288W	YCL028W
YOR223W	YHL003C
YBR231C	YAL005C
YLR274W	YPR019W
YOR375C	YDR127W
YOR196C	YNL209W
YFL062W	YML048W
YPL003W	YJR009C
YMR246W	YLR304C
YPL031C	YFL034W
YLL024C	YMR027W
YLR427W	YLR432W
YNR051C	YER043C
YGR274C	YKR062W
YPL264C	YFL041W
YPL016W	YGR275W
YGL137W	YOR323C
YJL196C	YBR159W
YER082C	YGR162W
YCR093W	YOR110W
YBR254C	YDR108W
YOR290C	YFR037C
YKL109W	YOR290C
YDR381W	YGL049C
YPL042C	YDL165W
YDR362C	YPL106C
YDR307W	YKL065C
YGL070C	YOR116C
YPL264C	YKL008C
YMR042W	YDR207C
YHR114W	YKR030W
YAL007C	YMR214W
YMR139W	YDR207C
YNR051C	YGR192C
YGL070C	YER039C
YIL016W	YAL005C
YLR417W	YCL008C
YFR034C	YDL014W
YDR264C	YKL004W
YJR077C	YPR184W
YGL110C	YKR023W
YNR051C	YGL037C
YGR218W	YEL066W
YBR160W	YLR430W
YPL246C	YPR105C
YDR414C	YPL264C
YOR027W	YBL075C
YNL154C	YCR011C
YGL150C	YEL044W
YCR084C	YEL030W
YJR104C	YJL034W
YLL024C	YPR140W
YPR110C	YOR136W
YPR110C	YKL218C
YOR185C	YER110C
YPL248C	YOR358W
YDL052C	YHR007C
YLR442C	YBL045C
YAL036C	YLL024C
YLL024C	YLR386W
YML007W	YJL176C
YJL176C	YPL016W
YAL005C	YNL007C
YDL042C	YOR210W
YMR138W	YNR050C
YKR066C	YCR007C
YBR159W	YJL123C
YMR308C	YER086W
YJR017C	YLR216C
YBR052C	YML072C
YGL070C	YGR063C
YBR221C	YJL131C
YEL009C	YBR198C
YMR213W	YGR278W
YDR170C	YNL238W
YPR190C	YNL151C
YDR324C	YLL011W
YAL051W	YIL036W
YFL038C	YER031C
YNL134C	YCR102C
YBR160W	YHR216W
YMR236W	YGR200C
YCR060W	YDR190C
YEL048C	YGR155W
YMR031C	YCR004C
YDL229W	YNL313C
YGL167C	YPL235W
YGR130C	YGL008C
YER148W	YDL165W
YPL031C	YBL064C
YIR015W	YNL221C
YGL001C	YLR106C
YPL026C	YPL028W
YHR030C	YPR191W
YNL334C	YNL333W
YHR205W	YLR113W
YOR210W	YDR527W
YPR072W	YIL038C
YHR119W	YJL014W
YGR262C	YHR216W
YDR170C	YER110C
YGL181W	YMR182C
YIL069C	YOR328W
YPL031C	YML062C
YDR324C	YMR128W
YNR051C	YPR110C
YOL108C	YMR308C
YER148W	YEL009C
YPR110C	YDR216W
YHR114W	YAL018C
YAR002C-A	YDL192W
YKL157W	YLR259C
YJL095W	YER015W
YIL016W	YDL229W
YAL005C	YPR010C
YDR477W	YML062C
YCL038C	YBR106W
YNR051C	YMR217W
YDL150W	YJL011C
YKR001C	YLR033W
YMR297W	YGL013C
YML036W	YDL229W
YMR125W	YPR086W
YKL020C	YDL126C
YJR017C	YIL021W
YPL101W	YGR200C
YPL264C	YHR140W
YBR160W	YOL058W
YER165W	YMR125W
YDR108W	YOR115C
YLR144C	YJL052W
YHR123W	YBR159W
YAL005C	YJR140C
YGL035C	YDR477W
YGL180W	YNL314W
YDR171W	YJL130C
YEL018W	YFL039C
YKL004W	YMR010W
YDL160C	YNR052C
YDR032C	YML072C
YER111C	YOR066W
YJL095W	YBR160W
YPL026C	YNR016C
YDR190C	YIL094C
YDR477W	YBL061C
YBL007C	YNL144C
YHR111W	YDL229W
YPR110C	YPR190C
YDL150W	YOR210W
YDR392W	YHR099W
YNR051C	YDL014W
YPL106C	YLL024C
YNL113W	YPR190C
YHR056C	YIL126W
YDL126C	YNR051C
YBR198C	YBR025C
YBR160W	YNL068C
YNL007C	YPL106C
YAL005C	YNL209W
YMR308C	YBR221C
YBR135W	YAL011W
YBR041W	YLR100W
YDL052C	YJL151C
YDL108W	YLR113W
YPR161C	YHL034C
YGR030C	YHR062C
YNL153C	YLR200W
YDL108W	YPR013C
YPL240C	YLR417W
YPL031C	YGR234W
YBL007C	YBR150C
YKL185W	YDR207C
YPL082C	YOR304W
YGL200C	YOR016C
YNL154C	YHR104W
YFL013C	YPL235W
YDR045C	YOR116C
YDR145W	YML098W
YIR017C	YPR086W
YBR089C-A	YPL127C
YGR090W	YDL229W
YAL005C	YOR140W
YPL031C	YML119W
YNL154C	YOL122C
YPL031C	YLR262C
YLR231C	YLR043C
YHR123W	YCR034W
YHR007C	YGR295C
YAL061W	YAL060W
YMR236W	YNL221C
YHR099W	YDR359C
YLR440C	YKL196C
YBL039C	YKL196C
YER148W	YPL082C
YBR198C	YDR448W
YHR007C	YLL048C
YGL070C	YAL062W
YGL120C	YGL112C
YDR156W	YNL248C
YOR089C	YBR126C
YPR052C	YKR062W
YDR331W	YKL008C
YDL167C	YBL081W
YNL189W	YEL066W
YPL240C	YPR128C
YHR140W	YBR159W
YER020W	YNL037C
YNR051C	YNL209W
YOR185C	YAL005C
YKL210W	YGR204W
YAL036C	YGR250C
YNL154C	YDR134C
YNL101W	YBR106W
YDR477W	YLR182W
YNR052C	YKL045W
YGL180W	YLR375W
YBR126C	YML100W
YBR052C	YDL222C
YLR372W	YDL015C
YOR304C-A	YNL041C
YNR051C	YKL216W
YHR140W	YJL117W
YPL240C	YDR171W
YNL051W	YGL223C
YNL189W	YAL054C
YMR310C	YDR143C
YDR170C	YLR330W
YKL028W	YMR075W
YBR283C	YJR117W
YJL148W	YPR010C
YGL167C	YBR106W
YNL154C	YDR200C
YDL006W	YJL095W
YPL082C	YGR130C
YKL171W	YCL043C
YMR066W	YPL106C
YGL180W	YBL061C
YOR153W	YGL008C
YPR086W	YMR039C
YHL034C	YKL182W
YPL240C	YDL025C
YGR252W	YML007W
YML051W	YPL248C
YPL031C	YHL034C
YNL153C	YDL185W
YCR043C	YMR272C
YDR347W	YJR101W
[truncated: 5,039 more rows]
