# Supplementary material for: A system based network approach to ethanol tolerance in Saccharomyces cerevisiae
Source: BMC Syst Biol. 2014 Aug 8;8:90. doi: 10.1186/s12918-014-0090-6 (PMC4236716; doi:10.1186/s12918-014-0090-6)
Supplement: Additional file 7: Table S5. — MCODE results for tETN. [file s12918-014-0090-6-S7.xlsx]

## Sheet: Sheet1
Table S5. MCODE results for tETN
Parameters:
Network Scoring:
Include Loops: false Degree Cutoff: 2
Cluster Finding:
Node Score Cutoff: 0.2 Haircut: true Fluff: false K-Core: 2 Max. Depth from Seed: 100
Cluster	Score	Nodes	Edges	Node IDs
1	5.61905	42	236	YDL115C, YIL021W, YOR151C, YHR099W, YDR448W, YPR110C, YOR116C, YPL082C, YMR236W, YCL010C, YMR223W, YDR392W, YGL112C, YGR252W, YDR145W, YER164W, YOR207C, YNL151C, YKL144C, YJL011C, YNR003C, YPR010C, YJL148W, YOR341W, YNL248C, YJR063W, YDR156W, YNL113W, YDR045C, YDL150W, YPR190C, YBR198C, YPL047W, YBR111W-A, YDL140C, YJL140W, YER139C, YOL005C, YGR186W, YGL070C, YGR063C, YGR005C
2	4.63636	44	204	YPL248C, YOR210W, YBR154C, YJL168C, YHR143W-A, YPR187W, YAL011W, YBR231C, YNL107W, YDR190C, YGR274C, YKR001C, YER148W, YPL037C, YPR072W, YNR052C, YNL288W, YIL038C, YER068W, YDL165W, YAL021C, YCR093W, YPL235W, YGR002C, YFL039C, YDL002C, YGL133W, YOR304W, YLR052W, YNL215W, YGL150C, YFL013C, YLR399C, YLR385C, YDR334W, YOL012C, YBR245C, YLR176C, YFR037C, YBR089C-A, YIL126W, YEL009C, YML098W, YML015C
3	3.375	8	27	YGR030C, YNL282W, YHR062C, YIR015W, YNL221C, YAL033W, YBR257W, YBL018C
4	3.17241	29	92	YJL117W, YBR169C, YOR027W, YGL223C, YML071C, YPR105C, YGR120C, YNL041C, YNL051W, YGL005C, YMR186W, YLR100W, YNL280C, YML008C, YLR056W, YHR072W, YMR015C, YGR175C, YGL001C, YHR190W, YGL012W, YBR106W, YKL008C, YLR372W, YPL264C, YML048W, YDR331W, YJL196C, YMR215W
5	2.625	32	84	YDR324C, YAL013W, YDR207C, YKL185W, YCR033W, YBR103W, YOL068C, YGL194C, YDR155C, YNL330C, YDL076C, YPL181W, YNL097C, YIL076W, YNL287W, YDL145C, YGL137W, YOR197W, YDR238C, YML067C, YBR159W, YKL065C, YDR297W, YCR034W, YHR123W, YGL200C, YDL014W, YLL011W, YER082C, YIL019W, YMR128W, YGR090W
6	2.33333	6	14	YLR033W, YLR357W, YGR275W, YDR303C, YHR056C, YGR056W
7	2.33333	6	14	YNL334C, YFL060C, YFL059W, YMR096W, YNL333W, YMR095C
8	2.20833	48	106	YKL051W, YPR019W, YGL201C, YLR274W, YBR202W, YEL032W, YBL023C, YER103W, YAL005C, YNL209W, YDL047W, YJR010C-A, YHL048W, YLR018C, YJR117W, YNL101W, YDL212W, YML012W, YMR272C, YAR002C-A, YPR113W, YOR165W, YJL014W, YIL142W, YJL111W, YDL143W, YKL122C, YPL243W, YDL092W, YMR125W, YDR138W, YNL139C, YDL084W, YHR167W, YPL178W, YGL049C, YGR162W, YDL051W, YPR088C, YPL210C, YPL240C, YPL106C, YDR032C, YDL222C,…
9	2	5	10	YDR362C, YBR123C, YGR047C, YOR110W, YPL007C
10	1.87692	65	122	YBR052C, YLL024C, YPR140W, YDL229W, YBL075C, YCR043C, YMR010W, YKL004W, YDR068W, YOR104W, YAL026C, YGR229C, YDR170C, YDL052C, YBR041W, YKL140W, YLR144C, YHR007C, YNL130C, YHR110W, YOR016C, YEL027W, YDL185W, YER171W, YDR460W, YLR005W, YLR347C, YDL108W, YNL153C, YLR200W, YEL003W, YGR078C, YML094W, YKL080W, YJR033C, YDR202C, YBR127C, YDR307W, YKL154W, YHR142W, YIL016W, YHL042W, YBR283C, YJL151C, YPR…
11	1.7	10	17	YDR264C, YGL006W, YGR163W, YML121W, YDL123W, YKR007W, YGL145W, YLR440C, YNL258C, YKL196C
12	1.6	5	8	YML007W, YEL018W, YNL136W, YDR359C, YOR244W
13	1.59184	49	78	YML100W, YMR261C, YBR126C, YDR074W, YER178W, YBR221C, YNL071W, YDR430C, YLR166C, YLR432W, YLR187W, YHR030C, YLR216C, YDR398W, YJL026W, YLR442C, YKR101W, YDR227W, YDR381W, YGR245C, YJL008C, YHR119W, YDR188W, YKL029C, YKL104C, YGL099W, YGL237C, YOR358W, YKL109W, YBL021C, YAL007C, YGR231C, YER017C, YMR089C, YGR132C, YNL175C, YIL043C, YJR032W, YLL026W, YBR215W, YJR140C, YMR031C, YCR004C, YMR086W, YHR…
14	1.5	4	6	YPL086C, YPL101W, YMR312W, YHR187W
15	1.5	4	6	YPL016W, YJL176C, YOR290C, YFL049W
16	1.5	4	6	YBR170C, YKL020C, YFL044C, YDL126C
17	1.5	4	6	YBR091C, YKL195W, YHR005C-A, YEL020W-A
18	1.4	5	7	YKR077W, YOR083W, YLR182W, YOR066W, YER111C
19	1.25	4	5	YGR180C, YNL189W, YOR230W, YOR229W
20	1.25	4	5	YJL024C, YBR288C, YGR261C, YPL195W
21	1.25	4	5	YEL048C, YOR115C, YDR108W, YBR254C
22	1.25	4	5	YDR098C, YGL071W, YER174C, YGR262C
23	1.2	5	6	YCL028W, YHR034C, YCR060W, YGL151W, YGL127C
24	1.16667	6	7	YHR111W, YNL119W, YGL211W, YBR281C, YNL191W, YFR044C
25	1	3	3	YHR140W, YGR060W, YDL015C
26	1	3	3	YCR095C, YHL029C, YNL032W
27	1	3	3	YBR097W, YLR240W, YLR360W
28	1	3	3	YOR111W, YMR021C, YJR039W
29	1	3	3	YLR163C, YIL066C, YHR024C
30	1	3	3	YIL022W, YGR033C, YLR008C
31	1	3	3	YNL260C, YDR091C, YJR067C
32	1	3	3	YJR101W, YDR036C, YDR347W
33	1	3	3	YLL041C, YBR044C, YKL148C
34	1	3	3	YIR006C, YGL181W, YBL007C
35	1	3	3	YIL046W, YPL038W, YNL103W
