# Supplementary material for: A system based network approach to ethanol tolerance in Saccharomyces cerevisiae
Source: BMC Syst Biol. 2014 Aug 8;8:90. doi: 10.1186/s12918-014-0090-6 (PMC4236716; doi:10.1186/s12918-014-0090-6)
Supplement: Additional file 8: Table S6. — Significantly enriched GO biological process terms of tETN clusters having at least 5 members. [file s12918-014-0090-6-S8.xlsx]

## Sheet: MCODE Clusters
Cluster	Nodes	Node IDs
1	42	YDL115C, YIL021W, YOR151C, YHR099W, YDR448W, YPR110C, YOR116C, YPL082C, YMR236W, YCL010C, YMR223W, YDR392W, YGL112C, YGR252W, YDR145W, YER164W, YOR207C, YNL151C, YKL144C, YJL011C, YNR003C, YPR010C, YJL148W, YOR341W, YNL248C, YJR063W, YDR156W, YNL113W, YDR045C, YDL150W, YPR190C, YBR198C, YPL047W, YBR111W-A, YDL140C, YJL140W, YER139C, YOL005C, YGR186W, YGL070C, YGR063C, YGR005C
2	44	YPL248C, YOR210W, YBR154C, YJL168C, YHR143W-A, YPR187W, YAL011W, YBR231C, YNL107W, YDR190C, YGR274C, YKR001C, YER148W, YPL037C, YPR072W, YNR052C, YNL288W, YIL038C, YER068W, YDL165W, YAL021C, YCR093W, YPL235W, YGR002C, YFL039C, YDL002C, YGL133W, YOR304W, YLR052W, YNL215W, YGL150C, YFL013C, YLR399C, YLR385C, YDR334W, YOL012C, YBR245C, YLR176C, YFR037C, YBR089C-A, YIL126W, YEL009C, YML098W, YML015C
3	8	YGR030C, YNL282W, YHR062C, YIR015W, YNL221C, YAL033W, YBR257W, YBL018C
4	29	YJL117W, YBR169C, YOR027W, YGL223C, YML071C, YPR105C, YGR120C, YNL041C, YNL051W, YGL005C, YMR186W, YLR100W, YNL280C, YML008C, YLR056W, YHR072W, YMR015C, YGR175C, YGL001C, YHR190W, YGL012W, YBR106W, YKL008C, YLR372W, YPL264C, YML048W, YDR331W, YJL196C, YMR215W
5	32	YDR324C, YAL013W, YDR207C, YKL185W, YCR033W, YBR103W, YOL068C, YGL194C, YDR155C, YNL330C, YDL076C, YPL181W, YNL097C, YIL076W, YNL287W, YDL145C, YGL137W, YOR197W, YDR238C, YML067C, YBR159W, YKL065C, YDR297W, YCR034W, YHR123W, YGL200C, YDL014W, YLL011W, YER082C, YIL019W, YMR128W, YGR090W
6	6	YLR033W, YLR357W, YGR275W, YDR303C, YHR056C, YGR056W
7	6	YNL334C, YFL060C, YFL059W, YMR096W, YNL333W, YMR095C
8	48	YKL051W, YPR019W, YGL201C, YLR274W, YBR202W, YEL032W, YBL023C, YER103W, YAL005C, YNL209W, YDL047W, YJR010C-A, YHL048W, YLR018C, YJR117W, YNL101W, YDL212W, YML012W, YMR272C, YAR002C-A, YPR113W, YOR165W, YJL014W, YIL142W, YJL111W, YDL143W, YKL122C, YPL243W, YDL092W, YMR125W, YDR138W, YNL139C, YDL084W, YHR167W, YPL178W, YGL049C, YGR162W, YDL051W, YPR088C, YPL210C, YPL240C, YPL106C, YDR032C, YDL222C,…
9	5	YDR362C, YBR123C, YGR047C, YOR110W, YPL007C
10	65	YBR052C, YLL024C, YPR140W, YDL229W, YBL075C, YCR043C, YMR010W, YKL004W, YDR068W, YOR104W, YAL026C, YGR229C, YDR170C, YDL052C, YBR041W, YKL140W, YLR144C, YHR007C, YNL130C, YHR110W, YOR016C, YEL027W, YDL185W, YER171W, YDR460W, YLR005W, YLR347C, YDL108W, YNL153C, YLR200W, YEL003W, YGR078C, YML094W, YKL080W, YJR033C, YDR202C, YBR127C, YDR307W, YKL154W, YHR142W, YIL016W, YHL042W, YBR283C, YJL151C, YPR…
11	10	YDR264C, YGL006W, YGR163W, YML121W, YDL123W, YKR007W, YGL145W, YLR440C, YNL258C, YKL196C
12	5	YML007W, YEL018W, YNL136W, YDR359C, YOR244W
13	49	YML100W, YMR261C, YBR126C, YDR074W, YER178W, YBR221C, YNL071W, YDR430C, YLR166C, YLR432W, YLR187W, YHR030C, YLR216C, YDR398W, YJL026W, YLR442C, YKR101W, YDR227W, YDR381W, YGR245C, YJL008C, YHR119W, YDR188W, YKL029C, YKL104C, YGL099W, YGL237C, YOR358W, YKL109W, YBL021C, YAL007C, YGR231C, YER017C, YMR089C, YGR132C, YNL175C, YIL043C, YJR032W, YLL026W, YBR215W, YJR140C, YMR031C, YCR004C, YMR086W, YHR…
18	5	YKR077W, YOR083W, YLR182W, YOR066W, YER111C
23	5	YCL028W, YHR034C, YCR060W, YGL151W, YGL127C
24	6	YHR111W, YNL119W, YGL211W, YBR281C, YNL191W, YFR044C

## Sheet: GO Biological Process Terms
Table S6. Significantly enriched GO biological process terms of tETN clusters having at least 5 members.
Cluster 1
transcription, DNA-dependent
RNA biosynthetic process
transcription
biopolymer biosynthetic process
gene expression
macromolecule biosynthetic process
RNA metabolic process
cellular biosynthetic process
nucleobase, nucleoside, nucleotide and nucleic acid metabolic process
biosynthetic process
transcription from RNA polymerase II promoter
biopolymer metabolic process
transcription from RNA polymerase III promoter
protein amino acid acetylation
protein amino acid acylation
transcription initiation
transcription from RNA polymerase I promoter
macromolecule metabolic process
histone acetylation
histone modification
covalent chromatin modification
protein-DNA complex assembly
regulation of transcription
primary metabolic process
regulation of nucleobase, nucleoside, nucleotide and nucleic acid metabolic process
chromatin modification
cellular metabolic process
establishment and/or maintenance of chromatin architecture
metabolic process
regulation of transcription, DNA-dependent
regulation of RNA metabolic process
transcription initiation from RNA polymerase II promoter
regulation of macromolecule biosynthetic process
regulation of gene expression
regulation of biosynthetic process
chromosome organization and biogenesis
regulation of macromolecule metabolic process
regulation of cellular metabolic process
G1-specific transcription in mitotic cell cycle
macromolecular complex assembly
organelle organization and biogenesis
regulation of metabolic process
macromolecular complex subunit organization
Cluster 2
transcription
regulation of transcription
regulation of nucleobase, nucleoside, nucleotide and nucleic acid metabolic process
regulation of transcription, DNA-dependent
regulation of RNA metabolic process
biopolymer biosynthetic process
regulation of macromolecule biosynthetic process
regulation of gene expression
regulation of biosynthetic process
regulation of macromolecule metabolic process
regulation of cellular metabolic process
regulation of metabolic process
macromolecule biosynthetic process
chromatin modification
chromatin remodeling
transcription, DNA-dependent
RNA biosynthetic process
gene expression
regulation of cellular process
establishment and/or maintenance of chromatin architecture
regulation of biological process
biological regulation
nucleobase, nucleoside, nucleotide and nucleic acid metabolic process
biosynthetic process
regulation of transcription from RNA polymerase II promoter
chromosome organization and biogenesis
transcription from RNA polymerase II promoter
RNA elongation
nuclear-transcribed mRNA poly(A) tail shortening
ATP-dependent chromatin remodeling
biopolymer metabolic process
nuclear-transcribed mRNA catabolic process, deadenylation-dependent decay
RNA metabolic process
histone exchange
RNA elongation from RNA polymerase II promoter
macromolecule metabolic process
nuclear-transcribed mRNA catabolic process
RNA catabolic process
cellular biosynthetic process
mRNA catabolic process
primary metabolic process
cellular metabolic process
protein-DNA complex assembly
negative regulation of transcription, DNA-dependent
negative regulation of RNA metabolic process
transcription from RNA polymerase III promoter
negative regulation of transcription
negative regulation of gene expression
negative regulation of nucleobase, nucleoside, nucleotide and nucleic acid metabolic process
metabolic process
DNA repair
negative regulation of macromolecule biosynthetic process
transcription initiation
organelle organization and biogenesis
negative regulation of biosynthetic process
negative regulation of cellular metabolic process
negative regulation of metabolic process
Cluster 3
mRNA cleavage
tRNA processing
tRNA metabolic process
ncRNA processing
mRNA processing
rRNA processing
RNA processing
mRNA metabolic process
rRNA metabolic process
RNA metabolic process
ribosome biogenesis
ribonucleoprotein complex biogenesis and assembly
gene expression
Cluster 4
ergosterol biosynthetic process
ergosterol metabolic process
sterol biosynthetic process
steroid biosynthetic process
lipid biosynthetic process
sterol metabolic process
steroid metabolic process
cellular lipid metabolic process
intra-Golgi vesicle-mediated transport
lipid metabolic process
alcohol metabolic process
retrograde transport, vesicle recycling within Golgi
Golgi vesicle transport
Cluster 5
protein amino acid deacetylation
histone deacetylation
histone modification
covalent chromatin modification
chromatin modification
establishment and/or maintenance of chromatin architecture
ER to Golgi vesicle-mediated transport
organelle organization and biogenesis
regulation of meiosis
chromosome organization and biogenesis
regulation of meiotic cell cycle
Cluster 6
RNA elongation from RNA polymerase II promoter
RNA elongation
chromatin remodeling
transcription from RNA polymerase II promoter
chromatin modification
establishment and/or maintenance of chromatin architecture
ATP-dependent chromatin remodeling
transcription, DNA-dependent
RNA biosynthetic process
chromosome organization and biogenesis
transcription
regulation of transcription, DNA-dependent
regulation of RNA metabolic process
double-strand break repair via nonhomologous end joining
regulation of transcription
regulation of nucleobase, nucleoside, nucleotide and nucleic acid metabolic process
non-recombinational repair
biopolymer biosynthetic process
double-strand break repair
regulation of macromolecule biosynthetic process
regulation of gene expression
regulation of biosynthetic process
Cluster 7
vitamin B6 biosynthetic process
pyridoxine biosynthetic process
pyridoxine metabolic process
vitamin B6 metabolic process
vitamin biosynthetic process
water-soluble vitamin biosynthetic process
water-soluble vitamin metabolic process
vitamin metabolic process
thiamin biosynthetic process
thiamin and derivative biosynthetic process
thiamin metabolic process
thiamin and derivative metabolic process
glutamine metabolic process
glutamine family amino acid metabolic process
Cluster 8
protein targeting to ER
SRP-dependent cotranslational protein targeting to membrane
SRP-dependent cotranslational protein targeting to membrane, signal sequence recognition
cotranslational protein targeting to membrane
protein complex assembly
S phase of mitotic cell cycle
S phase
pre-replicative complex assembly
protein folding
protein targeting to membrane
DNA replication initiation
macromolecular complex assembly
macromolecular complex subunit organization
regulation of translation
posttranscriptional regulation of gene expression
regulation of cellular biosynthetic process
regulation of cellular protein metabolic process
macromolecule localization
regulation of protein metabolic process
DNA strand elongation
DNA strand elongation during DNA replication
intracellular transport
Cluster 9
transcription initiation from RNA polymerase III promoter
transcription from RNA polymerase III promoter
transcription initiation
protein-DNA complex assembly
transcription, DNA-dependent
RNA biosynthetic process
macromolecular complex assembly
macromolecular complex subunit organization
transcription
regulation of transcription, DNA-dependent
regulation of RNA metabolic process
regulation of transcription
regulation of nucleobase, nucleoside, nucleotide and nucleic acid metabolic process
Cluster 10
protein transport
establishment of protein localization
protein localization
macromolecule localization
vesicle-mediated transport
tubulin complex assembly
establishment of localization in cell
protein folding
cellular localization
intracellular transport
pH reduction
intracellular pH reduction
vacuolar acidification
regulation of cellular pH
regulation of intracellular pH
transport
establishment of localization
regulation of pH
localization
cellular monovalent inorganic cation homeostasis
Golgi vesicle transport
monovalent inorganic cation homeostasis
intracellular protein transport
Cluster 13
trehalose biosynthetic process
disaccharide biosynthetic process
Cluster 18
interphase of mitotic cell cycle
interphase
G1/S transition of mitotic cell cycle
mitotic cell cycle
cell cycle phase
cell cycle process
cell cycle
regulation of transcription, DNA-dependent
regulation of RNA metabolic process
regulation of transcription
Cluster 24
glutathione catabolic process
sulfur compound catabolic process
glutathione metabolic process
coenzyme catabolic process
cofactor catabolic process
